# Supplementary material for: Factors associated with the acceptability of Lopinavir/Ritonavir formulations among children living with HIV/AIDS attending care and treatment clinics in Mbeya and Mwanza, Tanzania
Source: PLoS One. 2024 Jan 2;19(1):e0292424. doi: 10.1371/journal.pone.0292424 (PMC10760675; doi:10.1371/journal.pone.0292424)
Supplement: S1 Data — (XLSX) [file pone.0292424.s001.xlsx]

## Sheet: Mbeya & Mwanza
ID	Start time	Completion time	Email	Namba ya Utafiti	Umri wa mtoto (miaka kamilifu)	Jinsia (ya mtoto)	Uhusiano na mtoto	Tarehe ya usaili	Kiwango cha elimu cha Mlezi	Mshiriki anayeulizwa maswali	Namba ya wanakaya wanaoishi ndani ya nyumba moja na mtoto (Ask only for caregiver)	Marital Status (ya mlezi/mzazi)	Age ya mlezi in years	Mtoto ni wa ngapi	Je mtoto ana ulemavu wowote?	Nani anayekaa na mtoto muda mwingi hapo nyumbani (mlezi wa kwanza)	Jukumu la kumpa mtoto dawa ni la nani katika familia kama mlezi wa kwanza hayupo	Je sakafu ya nyumba unayoishi ni ya aina gani?	Je, nyumba unayoishi imeezekwa kwa kutumia nini?	Je, chanzo kikuu cha maji ya kunywa ni kipi?	Je, kaya hii hutumia choo cha aina gani?	Shughuli za kiuchumi zipo katika sekta gani?	Kama jibu ni kilimo, mazao yako yanatosha kulisha kaya kwa muda gani?	Kaya yako inatumia shilingi ngapi KWA SIKU (yaani chakula na matumizi mengine ya hapo nyumbani)? Tshs/month (calculate 7 days x 4 weeks to get a monthly expenditure)	Je, mtoto anakwenda shule?	Kama ndiyo (kwenye 24), je huwa unampa/unamsimamia mazoezi ya shule nyumbani?	Je, chumvi inayotumika nyumbani ni	Kufika mpaka hospitali au kituo kilichokaribu, kwa kutembea utatumia: Saa na dakika (mfano 2:30)	Je, unatumia huduma za usafiri?	Usafiri unaotumia ni	Nauli mpaka kufika hospitali/kituo cha karibu (Tshs)	Kufika mpaka soko la karibu, kwa kutembea utatumia: Saa na dakika (mfano 2:30)	Je, unatumia huduma za usafiri?	Usafiri unaotumia ni2	Taarifa nyingi kuhusu malezi bora kwa mtoto unazipata wapi?	Ningependa kujifunza zaidi kuhusu	Je, mtoto wako anaweza kumeza vidonge?	Je, mtoto wako anaweza kula ugali?	Je, mtoto wako amewahi kutapika baada ya kumeza vidonge?	Je, mtoto wako amewahi kutapika baada ya kunywa dawa ya maji?	Je umeshawahi kutumia vidonge vya wakubwa vya Lopinavir/Ritonavir 200mg/50mg	Kama ndiyo, tafadhali angalia taswira hizi, je mtoto anaweza kuchagua hisia ipi inayofanana na kunywa dawa hii?	Dawa hii unampa kwa kutumia	Dawa hii unampaje?	Kwa uzoefu wako, je wakati wa kumpa mtoto mchanganyiko huu zoezi hili lina changamoto ya kiwango gani?	Kwa uzoefu wako, ungependa dawa hii iwe ya aina gani ili irahisishe zoezi zima la kumnywesha mtoto?	Je umeshawahi kutumia vidonge vya watoto vya Lopinavir/Ritonavir 100mg/25mg?	Kama ndiyo, tafadhali angalia taswira hizi, je mtoto anaweza kuchagua hisia ipi inayofanana na kunywa dawa hii?2	Dawa hii unampa kwa kutumia2
9	2022-04-14 08:16:59	2022-04-14 09:43:18	anonymous	1	3	KE	Mama	2022-02-03	Primary	Mama	5	Currently married	>25yrs	Watatu na zaidi	Hapana	Mama	Kaka/dada	Zege/saruji	Mabati	Bomba la maji (dawa)	Choo cha kuflashi	Umeajiajiri/biashara	Not Applicable	140000	Hapana	Not Applicable	Iliyosagwa	2:00	Ndiyo	Bodaboda	2000	0:30	Ndiyo	Bodaboda	Mafunzo rasmi	Ujuzi kama mzazi/mlezi;	Hapana	Ndiyo	Sijui	Hapana	Hapana	Not applicable	Not Applicable	Not Applicable	Not Applicable	Not Applicable	Hapana	Not Applicable	Not Applicable
10	2022-04-14 09:43:24	2022-04-14 10:24:22	anonymous	2	5	KE	Mama	2022-02-03	No Education lakini anajua kusoma na kuandika	Mama	5	Currently married	>25yrs	Watatu na zaidi	Hapana	Mama	Mama	Siyo cement (udongo)	Mabati	Bomba la maji (dawa)	Choo cha shimo	Umeajiajiri/biashara	Not Applicable	224000	Ndiyo	Not Applicable	Iliyosagwa	1:00	Ndiyo	Bodaboda	2000	0:30	Ndiyo	Basi (usafiri wa jamii)	Sijui	Afya ya mtoto;	Ndiyo	Ndiyo	Hapana	Hapana	Ndiyo	Napenda kidogo	Baada ya chakula	Not Applicable	Vigumu	Vidonge	Ndiyo	Napenda kiasi	Kabla ya chakula
11	2022-04-14 10:24:33	2022-04-14 10:30:23	anonymous	3	3	ME	Baba	2022-02-03	Primary	Baba	5	Currently married	>25yrs	Kwanza	Hapana	Mama	Bibi	Zege/saruji	Mabati	Bomba la maji (dawa)	Choo cha kuflashi	Umeajiriwa ofisini	Not Applicable	56000	Hapana	Not Applicable	Iliyosagwa	0:40	Ndiyo	Bodaboda	2000	0:15	Hapana	Not Applicable	Mafunzo rasmi	Ujuzi kama mzazi/mlezi;	Hapana	Ndiyo	Hapana	Hapana	Hapana	Not applicable	Not Applicable	Not Applicable	Not Applicable	Not Applicable	Hapana	Not Applicable	Not Applicable
12	2022-04-14 10:30:35	2022-04-14 10:39:12	anonymous	4	0	KE	Mama	2022-02-03	Primary	Mama	1-4	Unmarried	>25yrs	Watatu na zaidi	Hapana	Mama	Mama	Zege/saruji	Mabati	Kisima kirefu/pampu ya mkono	Choo cha shimo	Umeajiajiri/biashara	Not Applicable	0	Hapana	Not Applicable	Iliyosagwa	0:30	Ndiyo	Bodaboda	1000	0:30	Ndiyo	Bodaboda	Redio	Ujuzi kama mzazi/mlezi;	Hapana	Hapana	Sijui	Hapana	Hapana	Not applicable	Not Applicable	Not Applicable	Not Applicable	Not Applicable	Hapana	Not Applicable	Not Applicable
13	2022-04-14 10:39:31	2022-04-14 10:44:51	anonymous	5	5	ME	Mama	2022-02-03	Secondary	Mama	5	Currently married	>25yrs	Pili	Hapana	Mama	Baba	Zege/saruji	Mabati	Kisima kirefu/pampu ya mkono	Choo cha kuflashi	Umeajiriwa ofisini	Not Applicable	280000	Hapana	Not Applicable	Iliyosagwa	1:00	Ndiyo	Bodaboda	1000	2:00	Ndiyo	Bodaboda	Mtandao wa simu	Ujuzi kama mzazi/mlezi;	Hapana	Ndiyo	Ndiyo	Hapana	Hapana	Not applicable	Not Applicable	Not Applicable	Not Applicable	Not Applicable	Ndiyo	Sipendi sana	Kabla ya chakula
14	2022-04-14 10:45:17	2022-04-14 10:51:06	anonymous	6	10	ME	Baba	2022-02-03	Primary	Baba	1-4	Currently married	>25yrs	Watatu na zaidi	Hapana	Mama	Mama	Zege/saruji	Mabati	Bomba la maji (dawa)	Choo cha kuflashi	Umeajiriwa ofisini	Not Applicable	252000	Ndiyo	Ndiyo	Iliyosagwa	0:20	Ndiyo	Bodaboda	1000	0:30	Ndiyo	Bodaboda	TV	Afya ya mtoto;	Ndiyo	Ndiyo	Ndiyo	Sijui	Ndiyo	Napenda sana	Kabla ya chakula	Pamoja na maji	Rahisi	Vidonge	Hapana	Not Applicable	Not Applicable
15	2022-04-14 10:51:28	2022-04-14 10:56:24	anonymous	7	4	KE	Mama	2022-02-03	Secondary	Mama	1-4	Currently married	>25yrs	Watatu na zaidi	Hapana	Mama	Baba	Vigae	Mabati	Bomba la maji (dawa)	Choo cha kuflashi	Kilimo/Ufugaji	Zaidi ya miezi 9	140000	Ndiyo	Ndiyo	Iliyosagwa	0:15	Ndiyo	Bodaboda	500	0:45	Ndiyo	Bodaboda	TV	Afya ya mtoto;	Hapana	Hapana	Hapana	Hapana	Hapana	Not applicable	Not Applicable	Not Applicable	Not Applicable	Not Applicable	Ndiyo	Napenda sana	Kabla ya chakula
16	2022-04-14 12:17:55	2022-04-14 12:31:16	anonymous	7	5	ME	Mama mdogo	2022-02-03	Primary	Mama mkubwa/mdogo	>5	Currently married	>25yrs	Kwanza	Hapana	Mama mkubwa/mdogo	Baba	Siyo cement (udongo)	Mabati	Kisima kirefu/pampu ya mkono	Choo cha shimo	Kilimo/Ufugaji	Zaidi ya miezi 9	28000	Hapana	Not Applicable	Mawe	1:00	Ndiyo	Bodaboda	1000	2:00	Hapana	Not Applicable	TV	Afya ya mtoto;	Ndiyo	Ndiyo	Hapana	Hapana	Hapana	Not applicable	Not Applicable	Not Applicable	Not Applicable	Not Applicable	Not Applicable	Not Applicable	Not Applicable
17	2022-04-14 12:31:34	2022-04-14 12:57:27	anonymous	8	5	ME	Shangazi	2022-02-03	Primary	Mjomba/Shangazi	>5	Divorced	>25yrs	Watatu na zaidi	Hapana	Shangazi	Kaka/dada	Siyo cement (udongo)	Mbao/Mianzi	Bomba la maji (dawa)	Choo cha shimo	Kilimo/Ufugaji	Kati ya miezi 3 mpaka 9	280000	Hapana	Hapana	Iliyosagwa	1:00	Ndiyo	Bodaboda	2000	0:30	Hapana	Not Applicable	Mafunzo rasmi	Vyakula kwa mtoto;	Ndiyo	Ndiyo	Hapana	Hapana	Ndiyo	Not applicable	Baada ya chakula	Not Applicable	Iko sawa tu	Vidonge	Ndiyo	Not Applicable	Baada ya chakula
18	2022-04-14 12:58:04	2022-04-14 13:14:37	anonymous	9	1	KE	Mama	2022-02-03	Secondary	Mama	1-4	Currently married	19-25yrs	Pili	Hapana	Mama	Mama	Zege/saruji	Mabati	Bomba la maji (dawa)	Choo cha kuflashi	Umeajiajiri/biashara	Not Applicable	56000	Hapana	Not Applicable	Iliyosagwa	0:30	Ndiyo	Bodaboda	2000	0:30	Hapana	Not Applicable	Mafunzo rasmi	Afya ya mtoto;	Hapana	Hapana	Ndiyo	Hapana	Hapana	Not applicable	Not Applicable	Not Applicable	Not Applicable	Not Applicable	Hapana	Not Applicable	Not Applicable
19	2022-04-14 13:20:45	2022-04-14 13:42:48	anonymous	2	5yrs	ME	Mama Mzazi	2022-02-03	Primary	Mama	1-4	Currently married	>25yrs	Watatu na zaidi	Hapana	Mama	Baba	Siyo cement (udongo)	Mabati	Bomba la maji (dawa)	Choo cha kuflashi	Umeajiajiri/biashara	Not Applicable	20000	Ndiyo	Ndiyo	Iliyosagwa	30MIN	Hapana	Not Applicable	30	10	Hapana	Not Applicable	Katika jamii	Afya ya mtoto;Vyakula kwa mtoto;	Hapana	Hapana	Ndiyo	Ndiyo	Hapana	Not applicable	Not Applicable	Not Applicable	Not Applicable	Not Applicable	Ndiyo	Sipendi sana	Kabla ya chakula
20	2022-04-14 13:25:55	2022-04-14 13:43:22	anonymous	10	6	ME	Mama	2022-02-07	No Education na hajui kusoma na kuandika	Mama	5	Currently married	19-25yrs	Kwanza	Hapana	Mama	Baba	Zege/saruji	Mabati	Bomba la maji (dawa)	Choo cha kuflashi	Haujaajiriwa na hauna shughuli yoyote	Not Applicable	252000	Ndiyo	Hapana	Iliyosagwa	1:00	Ndiyo	Basi	400	0:30	Ndiyo	Bodaboda	Mafunzo rasmi	Afya ya mtoto;	Ndiyo	Ndiyo	Hapana	Ndiyo	Ndiyo	Napenda kidogo	Baada ya chakula	Pamoja na maji	Iko sawa tu	Vidonge	Ndiyo	Napenda sana	Baada ya chakula
21	2022-04-14 13:43:36	2022-04-14 13:47:18	anonymous	11	6	KE	Mama	2022-02-07	Secondary	Mama	1-4	Currently married	>25yrs	Kwanza	Hapana	Mama	Baba	Zege/saruji	Mabati	Bomba la maji (dawa)	Choo cha kuflashi	Umeajiajiri/biashara	Not Applicable	280000	Ndiyo	Ndiyo	Iliyosagwa	0:30	Ndiyo	Basi	400	1:00	Ndiyo	Bodaboda	Mafunzo rasmi	Ujuzi kama mzazi/mlezi;	Ndiyo	Ndiyo	Hapana	Ndiyo	Hapana	Not applicable	Not Applicable	Not Applicable	Not Applicable	Not Applicable	Ndiyo	Napenda sana	Baada ya chakula
22	2022-04-14 13:43:00	2022-04-14 13:51:58	anonymous	3	2yrs	KE	MAMA MZAZI	2022-02-03	Primary	Mama	1-4	Unmarried	19-25yrs	Pili	Hapana	Mama	Mama	Zege/saruji	Mabati	Bomba la maji (dawa)	Choo cha shimo	Kilimo/Ufugaji	Chini ya miezi 3	15000	Hapana	Not Applicable	Iliyosagwa	45Min	Hapana	Not Applicable	0	2MIN	Hapana	Not Applicable	Katika jamii	Afya ya mtoto;	Hapana	Ndiyo	Hapana	Hapana	Not Applicable	Not applicable	Not Applicable	Not Applicable	Not Applicable	Not Applicable	Not Applicable	Not Applicable	Not Applicable
23	2022-04-14 13:47:32	2022-04-14 13:52:33	anonymous	12	7	KE	Mama	2022-02-07	Primary	Mama	5	Currently married	19-25yrs	Kwanza	Hapana	Mama	Mama	Zege/saruji	Mabati	Bomba la maji (dawa)	Choo cha kuflashi	Umeajiajiri/biashara	Not Applicable	140000	Ndiyo	Hapana	Iliyosagwa	2:00	Ndiyo	Bodaboda		2000	Hapana	Not Applicable	Katika jamii	Afya ya mtoto;	Ndiyo	Ndiyo	Hapana	Hapana	Ndiyo	Napenda sana	Baada ya chakula	Pamoja na maji	Rahisi	Vidonge	Ndiyo	Napenda sana	Baada ya chakula
24	2022-04-14 13:52:44	2022-04-14 13:57:49	anonymous	13	7	ME	Baba	2022-02-07	Primary	Baba	>5	Currently married	>25yrs	Kwanza	Ndiyo	Baba	Mama	Zege/saruji	Mabati	Kisima kirefu/pampu ya mkono	Choo cha shimo	Umeajiajiri/biashara	Not Applicable	112000	Hapana	Not Applicable	Iliyosagwa	1:30	Ndiyo	Bodaboda	1000	0:30	Ndiyo	Gari Binafsi	Mafunzo rasmi	Afya ya mtoto;	Ndiyo	Ndiyo	Ndiyo	Hapana	Ndiyo	Sipendi sana	Kabla ya chakula	Pamoja na maji	Vigumu	Vidonge	Ndiyo	Napenda sana	Kabla ya chakula
25	2022-04-14 13:58:02	2022-04-14 14:10:02	anonymous	14	6	ME	Mama	2022-02-07	Primary	Mama	>5	Currently married	>25yrs	Watatu na zaidi	Ndiyo	Mama	Mama	Zege/saruji	Mabati	Kisima kirefu/pampu ya mkono	Choo cha kuflashi	Kilimo/Ufugaji	Zaidi ya miezi 9	140000	Ndiyo	Ndiyo	Mawe	0:30	Ndiyo	Bodaboda	2000	4:00	Ndiyo	Bodaboda	Mafunzo rasmi	Ujuzi kama mzazi/mlezi;	Ndiyo	Ndiyo	Hapana	Hapana	Not Applicable	Not applicable	Not Applicable	Not Applicable	Not Applicable	Not Applicable	Ndiyo	Napenda sana	Baada ya chakula
26	2022-04-14 14:10:19	2022-04-14 14:24:06	anonymous	15	8	KE	Mama	2022-02-07	Primary	Mama	5	Currently married	>25yrs	Watatu na zaidi	Hapana	Mama	Mama	Vigae	Mabati	Bomba la maji (dawa)	Choo cha kuflashi	Haujaajiriwa na hauna shughuli yoyote	Not Applicable	140000	Ndiyo	Ndiyo	Iliyosagwa	0:30	Ndiyo	Basi	500	0:30	Ndiyo	Gari Binafsi	Mafunzo rasmi	Afya ya mtoto;	Ndiyo	Ndiyo	Hapana	Hapana	Ndiyo	Napenda sana	Kabla ya chakula	Pamoja na maji	Rahisi	Vidonge	Ndiyo	Napenda sana	Kabla ya chakula
27	2022-04-14 13:52:00	2022-04-14 14:26:34	anonymous	4	4	KE	Mama mlezi	2022-02-03	Secondary	Mjomba/Shangazi	1-4	Currently married	>25yrs	Pili	Hapana	Kaka/Dada	Baba	Zege/saruji	Mabati	Bomba la maji (dawa)	Choo cha kuflashi	Umeajiajiri/biashara	Not Applicable	20000	Ndiyo	Not Applicable	Iliyosagwa	10Min	Hapana	Not Applicable	0	10Min	Hapana	Not Applicable	Katika jamii	Afya ya mtoto;Ujuzi kama mzazi/mlezi;	Hapana	Ndiyo	Hapana	Hapana	Not Applicable	Not applicable	Not Applicable	Not Applicable	Not Applicable	Not Applicable	Ndiyo	Napenda kiasi	Baada ya chakula
28	2022-04-14 14:24:21	2022-04-14 14:30:48	anonymous	17	8	ME	Mama	2022-02-07	No Education na hajui kusoma na kuandika	Mama	5	Currently married	>25yrs	Pili	Hapana	Mama	Kaka/dada	Zege/saruji	Mabati	Bomba la maji (dawa)	Choo cha kuflashi	Umeajiajiri/biashara	Not Applicable	224000	Ndiyo	Hapana	Iliyosagwa	1:00	Ndiyo	Bodaboda	1000	0:25	Hapana	Not Applicable	Katika jamii	Ujuzi kama mzazi/mlezi;	Ndiyo	Ndiyo	Hapana	Hapana	Ndiyo	Sipendi kidogo	Kabla ya chakula	Pamoja na maji	Iko sawa tu	Vidonge	Ndiyo	Napenda sana	Kabla ya chakula
29	2022-04-14 14:31:02	2022-04-14 14:39:07	anonymous	18	6	KE	Mama	2022-02-07	Secondary	Mama	5	Currently married	>25yrs	Watatu na zaidi	Hapana	Mama	Kaka/dada	Zege/saruji	Mabati	Bomba la maji (dawa)	Choo cha kuflashi	Umeajiajiri/biashara	Not Applicable	168000	Ndiyo	Ndiyo	Iliyosagwa	0:30	Ndiyo	Basi	400	0:45	Ndiyo	Bodaboda	Mafunzo rasmi	Afya ya mtoto;	Hapana	Ndiyo	Hapana	Ndiyo	Ndiyo	Napenda kiasi	Kabla ya chakula	Pamoja na maji	Rahisi	Vidonge	Ndiyo	Napenda kidogo	Baada ya chakula
30	2022-04-14 14:31:29	2022-04-14 14:43:01	anonymous	5	2	KE	Mama Mzazi	2022-02-21	Primary	Mama	1-4	Separated	>25yrs	Watatu na zaidi	Hapana	Mama	Mama	Siyo cement (udongo)	Mabati	Maji ya mvua	Hakuna choo	Kilimo/Ufugaji	Chini ya miezi 3	7000	Hapana	Hapana	Mawe	30Min	Hapana	Not Applicable	0	30min	Hapana	Not Applicable	Katika jamii	Ujuzi kama mzazi/mlezi;	Hapana	Ndiyo	Ndiyo	Ndiyo	Not Applicable	Not applicable	Not Applicable	Not Applicable	Not Applicable	Not Applicable	Not Applicable	Not Applicable	Not Applicable
31	2022-04-14 14:39:20	2022-04-14 14:44:22	anonymous	19	9	KE	Mama	2022-02-07	Primary	Mama	1-4	Currently married	>25yrs	Watatu na zaidi	Hapana	Mama	Kaka/dada	Siyo cement (udongo)	Mabati	Kisima kirefu/pampu ya mkono	Choo cha shimo	Umeajiajiri/biashara	Not Applicable	196000	Ndiyo	Ndiyo	Iliyosagwa	0:30	Ndiyo	Bodaboda	1000	0:30	Ndiyo	Bodaboda	Katika jamii	Afya ya mtoto;	Ndiyo	Hapana	Hapana	Hapana	Ndiyo	Napenda sana	Kabla ya chakula	Pamoja na maji	Rahisi	Vidonge	Ndiyo	Napenda sana	Kabla ya chakula
32	2022-04-14 14:43:19	2022-04-14 14:54:22	anonymous	6	9	ME	Dada	2022-02-21	Primary	Kaka au Dada yake mtoto	>5	Unmarried	14-18yrs	Watatu na zaidi	Hapana	Kaka/Dada	Mama	Zege/saruji	Mabati	Bomba la maji (dawa)	Choo cha kuflashi	Haujaajiriwa na hauna shughuli yoyote	Not Applicable	14000	Ndiyo	Ndiyo	Iliyosagwa	15Min	Hapana	Not Applicable	0	30Min	Hapana	Not Applicable	Katika jamii	Afya ya mtoto;Vyakula kwa mtoto;	Ndiyo	Ndiyo	Ndiyo	Ndiyo	Ndiyo	Napenda kiasi	Baada ya chakula	Pamoja na maji	Rahisi	Vidonge	Ndiyo	Napenda sana	Baada ya chakula
33	2022-04-14 14:44:37	2022-04-14 14:55:07	anonymous	20	7	ME	Mama	2022-02-07	No Education na hajui kusoma na kuandika	Mama	5	Divorced	>25yrs	Watatu na zaidi	Hapana	Mama	Kaka/dada	Siyo cement (udongo)	Mabati	Bomba la maji (dawa)	Choo cha shimo	Kilimo/Ufugaji	Kati ya miezi 3 mpaka 9	140000	Ndiyo	Hapana	Iliyosagwa	2:00	Hapana	Not Applicable	0	1:00	Ndiyo	Bodaboda	Mafunzo rasmi	Ujuzi kama mzazi/mlezi;	Ndiyo	Ndiyo	Hapana	Hapana	Ndiyo	Napenda sana	Kabla ya chakula	Pamoja na maji	Iko sawa tu	Vidonge	Ndiyo	Napenda kiasi	Kabla ya chakula
34	2022-04-14 14:54:30	2022-04-14 15:05:03	anonymous	7	5	ME	Mama Mzazi	2022-02-21	Secondary	Mama	1-4	Separated	>25yrs	Pili	Hapana	Kaka/Dada	Mama	Zege/saruji	Mabati	Bomba la maji (dawa)	Choo cha kuflashi	Umeajiriwa ofisini	Not Applicable	48000	Ndiyo	Ndiyo	Iliyosagwa	15Min	Hapana	Not Applicable	0	20min	Hapana	Not Applicable	Katika jamii	Vyakula kwa mtoto;Afya ya mtoto;	Ndiyo	Ndiyo	Hapana	Hapana	Hapana	Not applicable	Not Applicable	Not Applicable	Not Applicable	Not Applicable	Ndiyo	Napenda sana	Not Applicable
35	2022-04-14 15:05:17	2022-04-14 15:11:41	anonymous	8	8	ME	Mama Mzazi	2022-02-21	Primary	Mama	1-4	Widow/widower	>25yrs	Watatu na zaidi	Hapana	Mama	Kaka/dada	Zege/saruji	Mabati	Kisima kirefu/pampu ya mkono	Choo cha kuflashi	Umeajiajiri/biashara	Not Applicable	35000	Ndiyo	Ndiyo	Iliyosagwa	30MIN	Ndiyo	Not Applicable	1000	15MIN	Hapana	Not Applicable	Katika jamii	Vyakula kwa mtoto;	Ndiyo	Ndiyo	Ndiyo	Ndiyo	Hapana	Not applicable	Not Applicable	Not Applicable	Not Applicable	Not Applicable	Ndiyo	Napenda sana	Kabla ya chakula
36	2022-04-14 15:12:09	2022-04-14 15:40:32	anonymous	9	6	KE	MLEZI	2022-02-22	Secondary	Mama mkubwa/mdogo	>5	Separated	>25yrs	Watatu na zaidi	Hapana	Mama mkubwa/mdogo	Mama mkubwa/mdogo	Vigae	Mabati	Bomba la maji (dawa)	Choo cha kuflashi	Umeajiriwa ofisini	Not Applicable	150000	Ndiyo	Ndiyo	Iliyosagwa	10Min	Ndiyo	Not Applicable	0	30Min	Ndiyo	Gari Binafsi	Mafunzo rasmi	Afya ya mtoto;Vyakula kwa mtoto;	Ndiyo	Ndiyo	Ndiyo	Ndiyo	Hapana	Not applicable	Not Applicable	Not Applicable	Not Applicable	Not Applicable	Ndiyo	Sipendi kiasi	Baada ya chakula
37	2022-04-14 15:40:41	2022-04-14 15:57:59	anonymous	10	5Month	ME	MAMA MZAZI	2022-02-21	Primary	Mama	1-4	Separated	>25yrs	Watatu na zaidi	Hapana	Mama	Mama	Siyo cement (udongo)	Mabati	Bomba la maji (dawa)	Choo cha shimo	Kilimo/Ufugaji	Zaidi ya miezi 9	70000	Hapana	Hapana	Mawe	45Min	Ndiyo	Not Applicable	2000	10	Hapana	Not Applicable	Katika jamii	Ujuzi kama mzazi/mlezi;	Hapana	Hapana	Hapana	Hapana	Hapana	Not applicable	Not Applicable	Not Applicable	Not Applicable	Not Applicable	Not Applicable	Not Applicable	Not Applicable
38	2022-04-14 15:58:13	2022-04-14 17:06:00	anonymous	11	8	KE	Mama Mzazi	2022-02-21	Primary	Mama	1-4	Separated	>25yrs	Watatu na zaidi	Hapana	Mama	Mama	Siyo cement (udongo)	Mabati	Maji ya mvua	Choo cha shimo	Kilimo/Ufugaji	Chini ya miezi 3	7000	Ndiyo	Hapana	Iliyosagwa	30Min	Hapana	Not Applicable	0	30Min	Not Applicable	Not Applicable	Katika jamii	Ujuzi kama mzazi/mlezi;Afya ya mtoto;	Ndiyo	Ndiyo	Ndiyo	Ndiyo	Hapana	Not applicable	Not Applicable	Not Applicable	Not Applicable	Not Applicable	Ndiyo	Napenda sana	Kabla ya chakula
39	2022-04-19 08:30:00	2022-04-19 09:31:20	anonymous	1	5	ME	bibi	2022-02-17	No Education na hajui kusoma na kuandika	Bibi	1-4	Widow/widower	>25yrs	Watatu na zaidi	Hapana	Bibi	Bibi	Zege/saruji	Mabati	Bomba la maji (bila dawa)	Choo cha shimo	Kilimo/Ufugaji	Kati ya miezi 3 mpaka 9	4000	Ndiyo	Ndiyo	Iliyosagwa	0:30	Ndiyo	Gari binafsi	2000	0:05	Hapana	Not Applicable	Redio	Afya ya mtoto;	Hapana	Ndiyo	Ndiyo	Ndiyo	Hapana	Not applicable	Not Applicable	Not Applicable	Not Applicable	Not Applicable	Ndiyo	Sipendi kiasi	Baada ya chakula
40	2022-04-19 09:31:38	2022-04-19 09:38:21	anonymous	2	6	KE	mama	2022-02-17	Primary	Mama	1-4	Currently married	>25yrs	Pili	Hapana	Mama	Mama	Zege/saruji	Mabati	Bomba la maji (bila dawa)	Choo cha shimo	Umeajiajiri/biashara	Not Applicable	5000	Ndiyo	Ndiyo	Iliyosagwa	0:30	Hapana	Not Applicable		0:05	Hapana	Not Applicable	Redio	Afya ya mtoto;	Ndiyo	Ndiyo	Ndiyo	Ndiyo	Ndiyo	Sipendi kiasi	Baada ya chakula	Pamoja na maji	Iko sawa tu	Vidonge	Ndiyo	Napenda kiasi	Baada ya chakula
41	2022-04-19 09:38:36	2022-04-19 10:01:42	anonymous	3	4	KE	shangazi	2022-02-21	Primary	Mjomba/Shangazi	>5	Unmarried	19-25yrs	Pili	Hapana	Bibi	Bibi	Zege/saruji	Mabati	Bomba la maji (bila dawa)	Choo cha shimo	Umeajiajiri/biashara	Not Applicable	4000	Hapana	Not Applicable	Iliyosagwa	1:00	Ndiyo	Gari binafsi	1000	0:05	Hapana	Not Applicable	Katika jamii	Afya ya mtoto;	Ndiyo	Ndiyo	Ndiyo	Ndiyo	Hapana	Not applicable	Not Applicable	Not Applicable	Not Applicable	Not Applicable	Ndiyo	Sipendi kidogo	Baada ya chakula
42	2022-04-19 10:01:45	2022-04-19 10:12:23	anonymous	4	4	ME	mama	2022-02-16	Secondary	Mama	1-4	Currently married	>25yrs	Kwanza	Hapana	Mama	Baba	Vigae	Mabati	Bomba la maji (dawa)	Choo cha kuflashi	Umeajiajiri/biashara	Not Applicable	7000	Ndiyo	Ndiyo	Iliyosagwa	0:20	Ndiyo	Bodaboda	1000	0:10	Hapana	Not Applicable	Mtandao wa simu	Afya ya mtoto;	Ndiyo	Ndiyo	Ndiyo	Ndiyo	Ndiyo	Sipendi sana	Baada ya chakula	Pamoja na maji	Iko sawa tu	Vidonge	Ndiyo	Sipendi sana	Baada ya chakula
43	2022-04-19 10:18:09	2022-04-19 10:38:22	anonymous	5	3	KE	mama	2022-02-16	Secondary	Mama	>5	Currently married	>25yrs	Watatu na zaidi	Hapana	Mama	Mama	Zege/saruji	Mabati	Bomba la maji (bila dawa)	Choo cha shimo	Umeajiajiri/biashara	Not Applicable	4000	Hapana	Hapana	Iliyosagwa	0:30	Ndiyo	Bodaboda	1000	0:05	Hapana	Not Applicable	Mtandao wa simu	Afya ya mtoto;	Hapana	Ndiyo	Ndiyo	Ndiyo	Hapana	Not applicable	Not Applicable	Not Applicable	Not Applicable	Not Applicable	Hapana	Not Applicable	Not Applicable
44	2022-04-19 10:38:34	2022-04-19 10:52:10	anonymous	6	1.25	KE	mama	2022-02-17	Secondary	Mama	1-4	Currently married	>25yrs	Kwanza	Hapana	Mama	Mama	Zege/saruji	Mabati	Bomba la maji (dawa)	Choo cha kuflashi	Umeajiajiri/biashara	Not Applicable	5000	Hapana	Hapana	Iliyosagwa	0:30	Ndiyo	Basi	800	0:25	Ndiyo	Basi (usafiri wa jamii)	Katika jamii	Afya ya mtoto;Vyakula kwa mtoto;	Hapana	Hapana	Sijui	Ndiyo	Hapana	Not applicable	Not Applicable	Not Applicable	Not Applicable	Not Applicable	Hapana	Not Applicable	Not Applicable
45	2022-04-19 10:52:15	2022-04-19 10:59:17	anonymous	7	7.5	ME	uncle	2022-02-16	Primary	Mjomba/Shangazi	1-4	Unmarried	>25yrs	Kwanza	Hapana	Babu	Mjomba	Zege/saruji	Mabati	Kisima kirefu/pampu ya mkono	Choo cha kuflashi	Umeajiajiri/biashara	Not Applicable	4000	Ndiyo	Ndiyo	Iliyosagwa	0:30	Hapana	Not Applicable	1000	0:10	Hapana	Not Applicable	Katika jamii	Ujuzi kama mzazi/mlezi;	Ndiyo	Ndiyo	Hapana	Hapana	Hapana	Not applicable	Not Applicable	Not Applicable	Not Applicable	Not Applicable	Ndiyo	Sipendi kiasi	Kabla ya kula wala kunywa chochote
46	2022-04-19 10:59:45	2022-04-19 11:15:25	anonymous	8	3	ME	bibi	2022-02-16	No Education na hajui kusoma na kuandika	Bibi	>5	Widow/widower	>25yrs	Kwanza	Hapana	Bibi	Bibi	Zege/saruji	Mabati	Bomba la maji (bila dawa)	Choo cha shimo	Kilimo/Ufugaji	Kati ya miezi 3 mpaka 9	3000	Hapana	Not Applicable	Iliyosagwa	01:00	Ndiyo	Gari binafsi	3000	0:05	Hapana	Not Applicable	Katika jamii	Afya ya mtoto;	Hapana	Ndiyo	Ndiyo	Ndiyo	Hapana	Not applicable	Not Applicable	Not Applicable	Not Applicable	Not Applicable	Hapana	Not Applicable	Not Applicable
47	2022-04-19 11:15:44	2022-04-19 15:28:56	anonymous	9	3	ME	bibi	2022-02-15	Primary	Bibi	>5	Widow/widower	>25yrs	Watatu na zaidi	Hapana	Bibi	Bibi	Siyo cement (udongo)	Matofali ya kuchoma	Bomba la maji (bila dawa)	Choo cha shimo	Kilimo/Ufugaji	Chini ya miezi 3	50000	Ndiyo	Hapana	packet	2:30	Hapana	Bodaboda	5000	1:00	Hapana	Basi (usafiri wa jamii)	Katika jamii	Afya ya mtoto;Vyakula kwa mtoto;Ujuzi kama mzazi/mlezi;	Hapana	Ndiyo	Hapana	Hapana	Hapana	Not applicable	Not Applicable	Not Applicable	Not Applicable	Not Applicable	Hapana	Not Applicable	Not Applicable
48	2022-04-19 15:29:16	2022-04-19 15:37:09	anonymous	10	11	ME	mama	2022-02-07	Primary	Mama	1-4	Currently married	>25yrs	Watatu na zaidi	Hapana	Mama	Mama	Zege/saruji	Mabati	Bomba la maji (dawa)	Choo cha shimo	Umeajiajiri/biashara	Not Applicable	2000	Ndiyo	Ndiyo	Iliyosagwa	2:00	Ndiyo	Basi	2500	0:15	Ndiyo	Basi (usafiri wa jamii)	Vitabu	Afya ya mtoto;Vyakula kwa mtoto;Ujuzi kama mzazi/mlezi;	Ndiyo	Ndiyo	Hapana	Hapana	Hapana	Not applicable	Not Applicable	Not Applicable	Not Applicable	Not Applicable	Ndiyo	Sipendi kabisa	Baada ya chakula
49	2022-04-19 15:37:28	2022-04-19 15:46:48	anonymous	11	7	KE	mama	2022-02-07	Primary	Kaka au Dada yake mtoto	1-4	Unmarried	>25yrs	Pili	Ndiyo	Mama	Mama	Zege/saruji	Mabati	Bomba la maji (dawa)	Choo cha kuflashi	Umeajiajiri/biashara	Not Applicable	3000	Ndiyo	Ndiyo	Iliyosagwa	1:00	Ndiyo	Basi	1000	:10	Ndiyo	Basi (usafiri wa jamii)	TV	Afya ya mtoto;Vyakula kwa mtoto;Ujuzi kama mzazi/mlezi;	Ndiyo	Ndiyo	Hapana	Hapana	Ndiyo	Sipendi kiasi	Unachanganya na chakula	Pamoja na maji	Rahisi	Kimiminika (maji)	Ndiyo	Sipendi kiasi	Baada ya chakula
50	2022-04-19 15:46:54	2022-04-19 16:15:28	anonymous	12	3.5	ME	mama	2022-02-16	Primary	Mama	1-4	Currently married	>25yrs	Kwanza	Hapana	Mama	Mama	Zege/saruji	Mabati	Bomba la maji (dawa)	Choo cha kuflashi	Kilimo/Ufugaji	Kati ya miezi 3 mpaka 9	5000	Hapana	Not Applicable	Iliyosagwa	0:20	Ndiyo	Bajaji	1000	0:05	Hapana	Not Applicable	Redio	Ujuzi kama mzazi/mlezi;	Hapana	Ndiyo	Hapana	Ndiyo	Hapana	Not applicable	Not Applicable	Not Applicable	Not Applicable	Not Applicable	Hapana	Not Applicable	Not Applicable
51	2022-04-19 16:34:47	2022-04-19 16:46:43	anonymous	13	8	ME	Mama	2022-02-16	Secondary	Mama	1-4	Widow/widower	>25yrs	Watatu na zaidi	Hapana	Bibi	Bibi	Zege/saruji	Mabati	Bomba la maji (dawa)	Choo cha kuflashi	Umeajiajiri/biashara	Not Applicable	6000	Ndiyo	Ndiyo	Iliyosagwa	0:15	Hapana	Not Applicable		0:05	Hapana	Not Applicable	Mafunzo rasmi	Afya ya mtoto;	Ndiyo	Ndiyo	Sijui	Hapana	Hapana	Not applicable	Not Applicable	Not Applicable	Not Applicable	Not Applicable	Ndiyo	Sipendi kidogo	Baada ya chakula
52	2022-04-20 08:19:46	2022-04-20 08:23:38	anonymous	21	2	KE	Mama	2022-02-08	Primary	Mama	1-4	Unmarried	19-25yrs	Kwanza	Hapana	Mama	Mama	Zege/saruji	Mabati	Bomba la maji (dawa)	Choo cha kuflashi	Haujaajiriwa na hauna shughuli yoyote	Not Applicable	84000	Hapana	Not Applicable	Iliyosagwa	0:40	Ndiyo	Bodaboda	1000	0:20	Hapana	Not Applicable	Mafunzo rasmi	Vyakula kwa mtoto;	Hapana	Hapana	Hapana	Hapana	Hapana	Not applicable	Not Applicable	Not Applicable	Not Applicable	Not Applicable	Hapana	Not Applicable	Not Applicable
53	2022-04-20 08:23:45	2022-04-20 08:27:23	anonymous	22	5	KE	Bibi	2022-02-09	Secondary	Bibi	>5	Currently married	>25yrs	Pili	Hapana	Mama mkubwa/mdogo	Bibi	Vigae	Mabati	Bomba la maji (dawa)	Choo cha kuflashi	Umeajiajiri/biashara	Not Applicable	280000	Ndiyo	Ndiyo	Iliyosagwa	0:30	Ndiyo	Bodaboda	1000	0:05	Hapana	Not Applicable	Katika jamii	Afya ya mtoto;	Ndiyo	Ndiyo	Hapana	Sijui	Hapana	Not applicable	Not Applicable	Not Applicable	Not Applicable	Not Applicable	Ndiyo	Napenda sana	Kabla ya chakula
54	2022-04-20 08:29:53	2022-04-20 08:34:21	anonymous	23	4	ME	Mama	2022-02-09	Primary	Mama	>5	Currently married	>25yrs	Watatu na zaidi	Hapana	Mama	Mama	Siyo cement (udongo)	Mabati	Bomba la maji (dawa)	Choo cha shimo	Kilimo/Ufugaji	Chini ya miezi 3	140000	Hapana	Not Applicable	Iliyosagwa	2:00	Ndiyo	Bodaboda	1000	0:30	Hapana	Not Applicable	Katika jamii	Afya ya mtoto;	Ndiyo	Ndiyo	Hapana	Hapana	Hapana	Not applicable	Not Applicable	Not Applicable	Not Applicable	Not Applicable	Ndiyo	Napenda sana	Baada ya chakula
55	2022-04-20 08:34:37	2022-04-20 08:38:02	anonymous	24	8	ME	Mama	2022-02-09	No Education na hajui kusoma na kuandika	Mama	1-4	Currently married	>25yrs	Watatu na zaidi	Ndiyo	Mama	Mama	Zege/saruji	Mabati	Bomba la maji (dawa)	Choo cha kuflashi	Kilimo/Ufugaji	Kati ya miezi 3 mpaka 9	168000	Ndiyo	Hapana	Iliyosagwa	2:00	Ndiyo	Bodaboda	1000	0:03	Hapana	Not Applicable	Katika jamii	Ujuzi kama mzazi/mlezi;	Ndiyo	Ndiyo	Hapana	Sijui	Hapana	Not applicable	Not Applicable	Not Applicable	Not Applicable	Not Applicable	Ndiyo	Napenda sana	Baada ya chakula
56	2022-04-20 08:38:16	2022-04-20 08:41:35	anonymous	25	3	KE	Bibi	2022-02-09	Secondary	Bibi	1-4	Currently married	>25yrs	Watatu na zaidi	Hapana	Bibi	Bibi	Zege/saruji	Mabati	Bomba la maji (dawa)	Choo cha kuflashi	Umeajiajiri/biashara	Not Applicable	280000	Hapana	Not Applicable	Iliyosagwa	1:00	Ndiyo	Bodaboda	1000	1:00	Hapana	Bodaboda	Katika jamii	Ujuzi kama mzazi/mlezi;	Hapana	Hapana	Hapana	Hapana	Hapana	Not applicable	Not Applicable	Not Applicable	Not Applicable	Not Applicable	Hapana	Not Applicable	Not Applicable
57	2022-04-20 08:41:48	2022-04-20 08:47:10	anonymous	26	4	KE	Mama	2022-02-10	Primary	Mama	>5	Unmarried	>25yrs	Watatu na zaidi	Hapana	Mama	Bibi	Siyo cement (udongo)	Mabati	Kisima kirefu/pampu ya mkono	Choo cha kuflashi	Kilimo/Ufugaji	Kati ya miezi 3 mpaka 9	140000	Hapana	Hapana	Iliyosagwa	2:00	Ndiyo	Bodaboda	3000	2:00	Ndiyo	Bodaboda	Katika jamii	Ujuzi kama mzazi/mlezi;	Hapana	Ndiyo	Ndiyo	Hapana	Hapana	Not applicable	Not Applicable	Not Applicable	Not Applicable	Not Applicable	Hapana	Not Applicable	Not Applicable
58	2022-04-20 08:47:22	2022-04-20 08:50:55	anonymous	27	2	KE	Mama	2022-02-10	Primary	Mama	1-4	Currently married	>25yrs	Pili	Hapana	Mama	Mama	Zege/saruji	Mabati	Bomba la maji (dawa)	Choo cha kuflashi	Haujaajiriwa na hauna shughuli yoyote	Not Applicable	196000	Hapana	Not Applicable	Iliyosagwa	0:20	Hapana	Not Applicable	0	0:15	Hapana	Not Applicable	Katika jamii	Ujuzi kama mzazi/mlezi;	Hapana	Ndiyo	Ndiyo	Sijui	Hapana	Not applicable	Not Applicable	Not Applicable	Not Applicable	Not Applicable	Hapana	Not Applicable	Not Applicable
59	2022-04-20 08:51:08	2022-04-20 08:56:24	anonymous	28	0	KE	Mama	2022-02-10	Secondary	Mama	5	Currently married	>25yrs	Watatu na zaidi	Hapana	Mama	Mama	Zege/saruji	Mabati	Bomba la maji (dawa)	Choo cha kuflashi	Umeajiajiri/biashara	Not Applicable	140000	Hapana	Not Applicable	Iliyosagwa	1:00	Ndiyo	Bodaboda	1000	0:10	Hapana	Not Applicable	Mafunzo rasmi	Afya ya mtoto;	Hapana	Hapana	Sijui	Ndiyo	Hapana	Not applicable	Not Applicable	Not Applicable	Not Applicable	Not Applicable	Hapana	Not Applicable	Not Applicable
60	2022-04-20 08:56:41	2022-04-20 09:01:10	anonymous	29	1	KE	Mama	2022-02-10	No Education na hajui kusoma na kuandika	Mama	>5	Currently married	>25yrs	Watatu na zaidi	Hapana	Mama	Mama	Siyo cement (udongo)	Mabati	Kisima kirefu/pampu ya mkono	Choo cha kuflashi	Haujaajiriwa na hauna shughuli yoyote	Not Applicable	140000	Hapana	Not Applicable	Iliyosagwa	2:00	Ndiyo	Bodaboda	1000	4:00	Ndiyo	Bodaboda	Katika jamii	Afya ya mtoto;	Hapana	Ndiyo	Hapana	Ndiyo	Hapana	Not applicable	Not Applicable	Not Applicable	Not Applicable	Not Applicable	Hapana	Not Applicable	Not Applicable
61	2022-04-20 09:01:25	2022-04-20 09:17:24	anonymous	30	4	ME	Baba	2022-02-10	Primary	Baba	>5	Unmarried	>25yrs	Watatu na zaidi	Hapana	Baba	Kaka/dada	Zege/saruji	Mabati	Bomba la maji (dawa)	Choo cha kuflashi	Umeajiajiri/biashara	Not Applicable	280000	Hapana	Not Applicable	Iliyosagwa	0:30	Ndiyo	Bodaboda	1000	0:30	Hapana	Not Applicable	Katika jamii	Ujuzi kama mzazi/mlezi;	Hapana	Ndiyo	Hapana	Ndiyo	Ndiyo	Sipendi sana	Baada ya chakula	Pamoja na maji	Vigumu	Kimiminika (maji)	Ndiyo	Sipendi sana	Baada ya chakula
62	2022-04-20 09:17:41	2022-04-20 09:22:03	anonymous	31	4	KE	Mama	2022-02-10	No Education na hajui kusoma na kuandika	Mama	5	Currently married	>25yrs	Watatu na zaidi	Hapana	Baba	Mama	Zege/saruji	Mabati	Bomba la maji (dawa)	Choo cha kuflashi	Umeajiajiri/biashara	Not Applicable	224000	Ndiyo	Ndiyo	Iliyosagwa	0:10	Hapana	Not Applicable	0	0:30	Hapana	Not Applicable	Mafunzo rasmi	Ujuzi kama mzazi/mlezi;	Ndiyo	Hapana	Hapana	Ndiyo	Ndiyo	Napenda kiasi	Kabla ya chakula	Pamoja na maji	Rahisi	Vidonge	Ndiyo	Napenda sana	Kabla ya chakula
63	2022-04-20 09:22:13	2022-04-20 09:29:26	anonymous	32	2	ME	Kituo cha kulea watoto	2022-02-10	Primary	Mama mkubwa/mdogo	>5	Currently married	>25yrs	Watatu na zaidi	Hapana	Mama mkubwa/mdogo	Mama mkubwa/mdogo	Vigae	Mabati	Bomba la maji (dawa)	Choo cha kuflashi	Umeajiriwa ofisini	Not Applicable	0	Hapana	Not Applicable	Iliyosagwa	0:15	Ndiyo	Gari binafsi	0	0	Hapana	Not Applicable	Mafunzo rasmi	Afya ya mtoto;	Hapana	Hapana	Hapana	Hapana	Hapana	Not applicable	Not Applicable	Not Applicable	Not Applicable	Not Applicable	Hapana	Not Applicable	Not Applicable
64	2022-04-20 09:29:53	2022-04-20 09:35:56	anonymous	33	5	ME	Bibi	2022-02-10	Primary	Bibi	5	Widow/widower	>25yrs	Watatu na zaidi	Hapana	Kaka/Dada	Baba	Zege/saruji	Mabati	Bomba la maji (dawa)	Choo cha kuflashi	Uvuvi	Not Applicable	84000	Hapana	Not Applicable	Iliyosagwa	1:00	Ndiyo	Bodaboda	2000	0:30	Hapana	Not Applicable	Katika jamii	Vyakula kwa mtoto;	Ndiyo	Ndiyo	Hapana	Sijui	Sijui	Not applicable	Not Applicable	Not Applicable	Not Applicable	Not Applicable	Ndiyo	Napenda kiasi	Baada ya chakula
65	2022-04-20 09:36:55	2022-04-20 09:40:52	anonymous	34	2	ME	Mama	2022-02-10	Primary	Mama	>5	Currently married	>25yrs	Watatu na zaidi	Hapana	Mama	Mama	Zege/saruji	Mabati	Kisima kirefu/pampu ya mkono	Choo cha shimo	Kilimo/Ufugaji	Zaidi ya miezi 9	14000	Hapana	Not Applicable	Iliyosagwa	5:00	Ndiyo	Bodaboda	1000	1:00	Hapana	Not Applicable	Katika jamii	Afya ya mtoto;	Hapana	Ndiyo	Hapana	Hapana	Hapana	Not applicable	Not Applicable	Not Applicable	Not Applicable	Not Applicable	Hapana	Not Applicable	Not Applicable
66	2022-04-20 09:41:03	2022-04-20 09:46:35	anonymous	35	2	ME	Mama	2022-02-10	No Education na hajui kusoma na kuandika	Mama	>5	Separated	>25yrs	Watatu na zaidi	Hapana	Mama	Mama	Siyo cement (udongo)	Mabati	Kisima kirefu/pampu ya mkono	Choo cha shimo	Kilimo/Ufugaji	Kati ya miezi 3 mpaka 9	28000	Ndiyo	Not Applicable	Iliyosagwa	1:00	Ndiyo	Bodaboda	1000	1:00	Ndiyo	Bodaboda	Katika jamii	Afya ya mtoto;	Hapana	Ndiyo	Hapana	Hapana	Hapana	Not applicable	Not Applicable	Not Applicable	Not Applicable	Not Applicable	Hapana	Not Applicable	Not Applicable
67	2022-04-20 09:46:48	2022-04-20 09:51:11	anonymous	36	2	ME	Mama	2022-02-10	Primary	Mama	1-4	Currently married	>25yrs	Watatu na zaidi	Hapana	Mama	Mama	Zege/saruji	Mabati	Bomba la maji (bila dawa)	Choo cha kuflashi	Haujaajiriwa na hauna shughuli yoyote	Not Applicable	140000	Hapana	Not Applicable	Iliyosagwa	0:30	Ndiyo	Bodaboda	1000	0:30	Ndiyo	Bodaboda	Katika jamii	Ujuzi kama mzazi/mlezi;	Hapana	Ndiyo	Sijui	Ndiyo	Hapana	Not applicable	Not Applicable	Not Applicable	Not Applicable	Not Applicable	Hapana	Not Applicable	Not Applicable
68	2022-04-20 09:51:20	2022-04-20 10:06:01	anonymous	37	4	KE	Dada	2022-02-10	Primary	Kaka au Dada yake mtoto	1-4	Unmarried	14-18yrs	Watatu na zaidi	Hapana	Mama	Mama	Zege/saruji	Mabati	Bomba la maji (dawa)	Choo cha shimo	Haujaajiriwa na hauna shughuli yoyote	Not Applicable	0	Hapana	Not Applicable	Mawe	0	Hapana	Not Applicable	0	0	Hapana	Not Applicable	Katika jamii	Afya ya mtoto;	Hapana	Ndiyo	Sijui	Sijui	Hapana	Not applicable	Not Applicable	Not Applicable	Not Applicable	Not Applicable	Hapana	Not Applicable	Not Applicable
69	2022-04-20 10:06:18	2022-04-20 10:09:58	anonymous	38	2	ME	Mama	2022-02-10	Secondary	Mama	>5	Currently married	>25yrs	Watatu na zaidi	Hapana	Mama	Baba	Siyo cement (udongo)	Mabati	Kisima kirefu/pampu ya mkono	Choo cha kuflashi	Kilimo/Ufugaji	Zaidi ya miezi 9	280000	Hapana	Not Applicable	Mawe	0:30	Ndiyo	Bodaboda	5000	0:30	Ndiyo	Bodaboda	Katika jamii	Vyakula kwa mtoto;	Hapana	Ndiyo	Ndiyo	Hapana	Hapana	Not applicable	Not Applicable	Not Applicable	Not Applicable	Not Applicable	Hapana	Not Applicable	Not Applicable
70	2022-04-20 10:10:21	2022-04-20 10:18:17	anonymous	39	2	KE	Mama	2022-02-10	Secondary	Mama	5	Currently married	>25yrs	Pili	Hapana	Mama	Mama	Vigae	Mabati	Kisima kirefu/pampu ya mkono	Choo cha kuflashi	Umeajiajiri/biashara	Not Applicable	420000	Hapana	Not Applicable	Iliyosagwa	0:05	Hapana	Not Applicable	0	0:05	Hapana	Not Applicable	Katika jamii	Afya ya mtoto;	Hapana	Ndiyo	Hapana	Ndiyo	Hapana	Not applicable	Not Applicable	Not Applicable	Not Applicable	Not Applicable	Hapana	Not Applicable	Not Applicable
71	2022-04-20 10:18:30	2022-04-20 10:29:19	anonymous	40	0	ME	Mama	2022-02-10	No Education na hajui kusoma na kuandika	Mama	5	Unmarried	>25yrs	Watatu na zaidi	Hapana	Mama	Mama	Siyo cement (udongo)	Mabati	Bomba la maji (dawa)	Choo cha kuflashi	Umeajiajiri/biashara	Not Applicable	56000	Hapana	Not Applicable	Iliyosagwa	0:30	Ndiyo	Bodaboda	1000	1:00	Ndiyo	Bodaboda	Katika jamii	Ujuzi kama mzazi/mlezi;	Hapana	Hapana	Hapana	Hapana	Hapana	Not applicable	Not Applicable	Not Applicable	Not Applicable	Not Applicable	Not Applicable	Not Applicable	Not Applicable
72	2022-04-20 10:29:34	2022-04-20 10:33:23	anonymous	41	9	ME	Mama	2022-02-10	No Education na hajui kusoma na kuandika	Mama	5	Unmarried	14-18yrs	Kwanza	Hapana	Mama	Mama	Siyo cement (udongo)	Mabati	Bomba la maji (dawa)	Choo cha kuflashi	Umeajiajiri/biashara	Not Applicable	56000	Ndiyo	Hapana	Iliyosagwa	0:30	Ndiyo	Bodaboda	1000	1:00	Ndiyo	Bodaboda	Katika jamii	Ujuzi kama mzazi/mlezi;	Ndiyo	Ndiyo	Ndiyo	Sijui	Ndiyo	Napenda kidogo	Kabla ya chakula	Pamoja na maji	Iko sawa tu	Kimiminika (maji)	Ndiyo	Napenda kidogo	Kabla ya chakula
73	2022-04-20 10:33:37	2022-04-20 10:43:50	anonymous	42	5	ME	Bibi	2022-02-10	Primary	Bibi	1-4	Separated	>25yrs	Kwanza	Hapana	Bibi	Mjomba	Zege/saruji	Mabati	Bomba la maji (dawa)	Choo cha shimo	Kilimo/Ufugaji	Zaidi ya miezi 9	84000	Hapana	Not Applicable	Iliyosagwa	0:05	Hapana	Not Applicable	0	0:10	Hapana	Not Applicable	Katika jamii	Vyakula kwa mtoto;	Ndiyo	Ndiyo	Ndiyo	Hapana	Ndiyo	Napenda sana	Baada ya chakula	Pamoja na maji	Vigumu	Vidonge	Ndiyo	Napenda sana	Kabla ya chakula
74	2022-04-20 10:44:09	2022-04-20 10:49:26	anonymous	43	3	KE	Mama	2022-02-10	Primary	Mama	>5	Currently married	>25yrs	Watatu na zaidi	Hapana	Mama	Mama	Zege/saruji	Mabati	Bomba la maji (dawa)	Choo cha kuflashi	Umeajiajiri/biashara	Not Applicable	196000	Hapana	Not Applicable	Iliyosagwa	0:30	Ndiyo	Bodaboda	1000	1:00	Ndiyo	Gari Binafsi	Mafunzo rasmi	Vyakula kwa mtoto;	Hapana	Ndiyo	Hapana	Ndiyo	Hapana	Not applicable	Not Applicable	Not Applicable	Not Applicable	Not Applicable	Hapana	Not Applicable	Not Applicable
75	2022-04-20 10:49:44	2022-04-20 10:55:28	anonymous	44	8	ME	Mama	2022-02-14	Secondary	Mama	>5	Unmarried	>25yrs	Kwanza	Hapana	Mama	Bibi	Vigae	Mabati	Bomba la maji (dawa)	Choo cha kuflashi	Umeajiajiri/biashara	Not Applicable	280000	Ndiyo	Ndiyo	Iliyosagwa	0:30	Ndiyo	Bodaboda	1000	0:30	Ndiyo	Bodaboda	Katika jamii	Afya ya mtoto;	Ndiyo	Ndiyo	Hapana	Hapana	Ndiyo	Napenda sana	Baada ya chakula	Pamoja na maji	Rahisi	Vidonge	Ndiyo	Napenda sana	Kabla ya chakula
76	2022-04-20 10:56:22	2022-04-20 11:03:11	anonymous	45	6	KE	Mama	2022-02-14	Primary	Mama	>5	Separated	>25yrs	Pili	Hapana	Mama	Bibi	Zege/saruji	Mabati	Bomba la maji (dawa)	Choo cha kuflashi	Umeajiajiri/biashara	Not Applicable	140000	Hapana	Hapana	Iliyosagwa	1:00	Ndiyo	Basi	400	0:30	Ndiyo	Basi (usafiri wa jamii)	Katika jamii	Afya ya mtoto;	Ndiyo	Ndiyo	Ndiyo	Hapana	Hapana	Not applicable	Not Applicable	Not Applicable	Not Applicable	Not Applicable	Ndiyo	Napenda sana	Kabla ya chakula
77	2022-04-20 11:03:55	2022-04-20 11:46:00	anonymous	46	3	ME	Dada	2022-02-14	Secondary	Kaka au Dada yake mtoto	5	Currently married	19-25yrs	Watatu na zaidi	Hapana	Kaka/Dada	Kaka/dada	Vigae	Mabati	Bomba la maji (dawa)	Choo cha kuflashi	Haujaajiriwa na hauna shughuli yoyote	Not Applicable	280000	Hapana	Not Applicable	Iliyosagwa	0:30	Ndiyo	Bodaboda	1000	0:30	Hapana	Not Applicable	Katika jamii	Ujuzi kama mzazi/mlezi;	Hapana	Ndiyo	Ndiyo	Ndiyo	Hapana	Not applicable	Not Applicable	Not Applicable	Not Applicable	Not Applicable	Hapana	Not Applicable	Not Applicable
78	2022-04-20 11:46:25	2022-04-20 12:12:01	anonymous	47	9	KE	Mama	2022-02-14	Primary	Mama	>5	Currently married	>25yrs	Watatu na zaidi	Hapana	Mama	Kaka/dada	Siyo cement (udongo)	Mabati	Kisima kirefu/pampu ya mkono	Choo cha kuflashi	Kilimo/Ufugaji	Chini ya miezi 3	140000	Ndiyo	Ndiyo	Iliyosagwa	0:30	Ndiyo	Bodaboda	1000	0:15	Hapana	Not Applicable	Katika jamii	Vyakula kwa mtoto;	Ndiyo	Ndiyo	Hapana	Hapana	Ndiyo	Sipendi sana	Kabla ya chakula	Pamoja na maji	Iko sawa tu	Kimiminika (maji)	Ndiyo	Sipendi sana	Kabla ya chakula
79	2022-04-20 12:12:14	2022-04-20 12:29:40	anonymous	48	5	KE	Mama mkubwa	2022-02-14	Primary	Mama mkubwa/mdogo	5	Unmarried	>25yrs	Pili	Ndiyo	Mama	Mama	Siyo cement (udongo)	Mabati	Bomba la maji (dawa)	Choo cha kuflashi	Umeajiajiri/biashara	Not Applicable	56000	Ndiyo	Ndiyo	Mawe	2:00	Ndiyo	Bodaboda	1000	2:00	Hapana	Not Applicable	Katika jamii	Afya ya mtoto;	Ndiyo	Ndiyo	Hapana	Hapana	Hapana	Not applicable	Not Applicable	Not Applicable	Not Applicable	Not Applicable	Ndiyo	Napenda sana	Kabla ya chakula
80	2022-04-20 12:29:53	2022-04-20 12:35:26	anonymous	49	4	ME	Mama	2022-02-14	Primary	Mama	1-4	Unmarried	19-25yrs	Pili	Ndiyo	Mama	Baba	Zege/saruji	Mabati	Kisima kirefu/pampu ya mkono	Choo cha kuflashi	Umeajiajiri/biashara	Not Applicable	140000	Hapana	Not Applicable	Iliyosagwa	0:30	Hapana	Not Applicable	1000	0:30	Hapana	Not Applicable	Katika jamii	Vyakula kwa mtoto;	Hapana	Ndiyo	Sijui	Hapana	Hapana	Not applicable	Not Applicable	Not Applicable	Not Applicable	Not Applicable	Hapana	Not Applicable	Not Applicable
81	2022-04-20 12:35:48	2022-04-20 13:00:07	anonymous	50	1	ME	Mama	2022-02-16	Secondary	Mama	1-4	Currently married	>25yrs	Watatu na zaidi	Hapana	Mama	Baba	Zege/saruji	Mabati	Maji ya mvua	Choo cha kuflashi	Haujaajiriwa na hauna shughuli yoyote	Not Applicable	140000	Hapana	Not Applicable	Iliyosagwa	1:00	Ndiyo	Bodaboda	2000	1:00	Hapana	Not Applicable	Katika jamii	Afya ya mtoto;	Hapana	Hapana	Sijui	Hapana	Hapana	Not applicable	Not Applicable	Not Applicable	Not Applicable	Not Applicable	Hapana	Not Applicable	Not Applicable
82	2022-04-21 08:04:08	2022-04-21 08:08:11	anonymous	51	1	KE	Mama	2022-02-23	Primary	Mama	1-4	Currently married	>25yrs	Watatu na zaidi	Hapana	Mama	Mama	Zege/saruji	Mabati	Bomba la maji (dawa)	Choo cha shimo	Umeajiajiri/biashara	Not Applicable	140000	Hapana	Not Applicable	Iliyosagwa	1:00	Hapana	Not Applicable	0	0:30	Hapana	Not Applicable	Katika jamii	Afya ya mtoto;	Hapana	Ndiyo	Sijui	Ndiyo	Hapana	Not applicable	Not Applicable	Not Applicable	Not Applicable	Not Applicable	Hapana	Not Applicable	Not Applicable
83	2022-04-21 08:08:25	2022-04-21 08:14:49	anonymous	52	5	ME	Mama	2022-02-17	Secondary	Mama	1-4	Currently married	>25yrs	Pili	Hapana	Mama	Baba	Zege/saruji	Mabati	Bomba la maji (dawa)	Choo cha kuflashi	Haujaajiriwa na hauna shughuli yoyote	Not Applicable	196000	Hapana	Not Applicable	Iliyosagwa	0:10	Hapana	Not Applicable	0	0:12	Hapana	Not Applicable	Katika jamii	Ujuzi kama mzazi/mlezi;	Ndiyo	Ndiyo	Hapana	Hapana	Ndiyo	Napenda kiasi	Baada ya chakula	Pamoja na maji	Iko sawa tu	Vidonge	Ndiyo	Napenda sana	Baada ya chakula
84	2022-04-21 08:15:04	2022-04-21 08:18:55	anonymous	53	1	ME	Mama	2022-02-17	Primary	Mama	>5	Currently married	>25yrs	Watatu na zaidi	Hapana	Mama	Mama	Zege/saruji	Mabati	Kisima kirefu/pampu ya mkono	Choo cha shimo	Kilimo/Ufugaji	Chini ya miezi 3	140000	Hapana	Not Applicable	Mawe	0	Ndiyo	Bodaboda	4000	1:00	Ndiyo	Bodaboda	Katika jamii	Afya ya mtoto;	Hapana	Ndiyo	Sijui	Ndiyo	Hapana	Not applicable	Not Applicable	Not Applicable	Not Applicable	Not Applicable	Hapana	Not Applicable	Not Applicable
85	2022-04-21 08:18:59	2022-04-21 08:25:45	anonymous	54	1	ME	Mama	2022-02-17	Primary	Mama	>5	Currently married	>25yrs	Watatu na zaidi	Hapana	Mama	Mama	Zege/saruji	Mabati	Kisima kirefu/pampu ya mkono	Choo cha shimo	Kilimo/Ufugaji	Chini ya miezi 3	140000	Hapana	Not Applicable	Mawe	0	Ndiyo	Bodaboda	4000	1:00	Ndiyo	Bodaboda	Katika jamii	Afya ya mtoto;	Hapana	Ndiyo	Sijui	Ndiyo	Hapana	Not applicable	Not Applicable	Not Applicable	Not Applicable	Not Applicable	Hapana	Not Applicable	Not Applicable
86	2022-04-21 08:26:00	2022-04-21 08:30:21	anonymous	55	3	KE	Mama	2022-02-17	No Education na hajui kusoma na kuandika	Mama	>5	Currently married	>25yrs	Watatu na zaidi	Hapana	Mama	Baba	Vigae	Mabati	Bomba la maji (dawa)	Choo cha kuflashi	Umeajiajiri/biashara	Not Applicable	140000	Hapana	Not Applicable	Iliyosagwa	0:30	Hapana	Not Applicable	0	0:30	Hapana	Not Applicable	Katika jamii	Afya ya mtoto;	Hapana	Ndiyo	Sijui	Hapana	Hapana	Not applicable	Not Applicable	Not Applicable	Not Applicable	Not Applicable	Hapana	Not Applicable	Not Applicable
87	2022-04-21 08:30:30	2022-04-21 08:36:02	anonymous	56	2	KE	Mama	2022-02-17	Primary	Mama	>5	Unmarried	19-25yrs	Pili	Hapana	Mama	Bibi	Siyo cement (udongo)	Mabati	Bomba la maji (dawa)	Choo cha shimo	Umeajiajiri/biashara	Not Applicable	280000	Hapana	Not Applicable	Iliyosagwa	0:30	Hapana	Not Applicable	0	0:30	Hapana	Not Applicable	Mafunzo rasmi	Vyakula kwa mtoto;	Hapana	Ndiyo	Sijui	Hapana	Hapana	Not applicable	Not Applicable	Not Applicable	Not Applicable	Not Applicable	Hapana	Not Applicable	Not Applicable
88	2022-04-21 08:36:16	2022-04-21 09:09:36	anonymous	57	Mama	KE	Mama	2022-02-17	Secondary	Mama	>5	Currently married	>25yrs	Watatu na zaidi	Hapana	Mama	Mama	Zege/saruji	Mabati	Bomba la maji (dawa)	Choo cha kuflashi	Umeajiajiri/biashara	Not Applicable	140000	Hapana	Not Applicable	Iliyosagwa	0:30	Hapana	Not Applicable	0	0:15	Hapana	Not Applicable	Katika jamii	Ujuzi kama mzazi/mlezi;	Hapana	Ndiyo	Sijui	Hapana	Hapana	Not applicable	Not Applicable	Not Applicable	Not Applicable	Not Applicable	Hapana	Not Applicable	Not Applicable
89	2022-04-21 09:09:40	2022-04-21 09:18:21	anonymous	58	1	ME	Mama	2022-02-17	Primary	Mama	5	Currently married	>25yrs	Watatu na zaidi	Hapana	Mama	Mama	Siyo cement (udongo)	Mabati	Bomba la maji (dawa)	Choo cha kuflashi	Haujaajiriwa na hauna shughuli yoyote	Not Applicable	168000	Hapana	Not Applicable	Iliyosagwa	2:00	Hapana	Not Applicable	0	2:00	Hapana	Not Applicable	Katika jamii	Vyakula kwa mtoto;	Hapana	Hapana	Hapana	Hapana	Hapana	Not applicable	Not Applicable	Not Applicable	Not Applicable	Not Applicable	Hapana	Not Applicable	Not Applicable
90	2022-04-21 09:18:45	2022-04-21 09:24:48	anonymous	59	2	KE	Mama	2022-02-17	Primary	Mama	>5	Unmarried	>25yrs	Watatu na zaidi	Hapana	Mama	Kaka/dada	Zege/saruji	Mabati	Bomba la maji (dawa)	Choo cha kuflashi	Umeajiajiri/biashara	Not Applicable	140000	Hapana	Not Applicable	Iliyosagwa	1:30	Ndiyo	Basi	400	1:00	Hapana	Not Applicable	Katika jamii	Vyakula kwa mtoto;	Hapana	Ndiyo	Hapana	Ndiyo	Hapana	Not applicable	Not Applicable	Not Applicable	Not Applicable	Not Applicable	Hapana	Not Applicable	Not Applicable
91	2022-04-21 09:25:16	2022-04-21 09:36:31	anonymous	60	4	KE	Bibi	2022-02-17	Primary	Bibi	>5	Currently married	>25yrs	Watatu na zaidi	Hapana	Bibi	Mama	Zege/saruji	Mabati	Bomba la maji (dawa)	Choo cha kuflashi	Umeajiajiri/biashara	Not Applicable	280000	Hapana	Not Applicable	Iliyosagwa	0:20	Hapana	Not Applicable	0	0:10	Hapana	Not Applicable	Katika jamii	Afya ya mtoto;	Ndiyo	Ndiyo	Hapana	Hapana	Ndiyo	Sipendi kidogo	Baada ya chakula	Pamoja na maji	Vigumu	Vidonge	Ndiyo	Napenda sana	Kabla ya chakula
92	2022-04-21 09:36:51	2022-04-21 09:56:35	anonymous	61	4	ME	Mama	2022-02-17	Primary	Mama	1-4	Unmarried	19-25yrs	Kwanza	Hapana	Mama	Bibi	Zege/saruji	Mabati	Bomba la maji (dawa)	Choo cha kuflashi	Umeajiajiri/biashara	Not Applicable	140000	Hapana	Not Applicable	Iliyosagwa	0:30	Hapana	Not Applicable	0	1:00	Hapana	Not Applicable	Katika jamii	Vyakula kwa mtoto;	Hapana	Ndiyo	Hapana	Hapana	Hapana	Not applicable	Not Applicable	Not Applicable	Not Applicable	Not Applicable	Hapana	Not Applicable	Not Applicable
93	2022-04-21 09:57:20	2022-04-21 10:27:27	anonymous	62	3	KE	Mama	2022-02-17	Primary	Mama	>5	Currently married	>25yrs	Watatu na zaidi	Hapana	Mama	Kaka/dada	Zege/saruji	Mabati	Kisima kirefu/pampu ya mkono	Choo cha shimo	Haujaajiriwa na hauna shughuli yoyote	Not Applicable	140000	Hapana	Not Applicable	Iliyosagwa	0:30	Hapana	Not Applicable	0	1:00	Hapana	Not Applicable	Katika jamii	Ujuzi kama mzazi/mlezi;	Hapana	Ndiyo	Sijui	Hapana	Hapana	Not applicable	Not Applicable	Not Applicable	Not Applicable	Not Applicable	Hapana	Not Applicable	Not Applicable
94	2022-04-21 10:27:39	2022-04-21 11:01:19	anonymous	63	3	ME	Mama	2022-02-16	Primary	Mama	>5	Currently married	>25yrs	Watatu na zaidi	Hapana	Mama	Baba	Siyo cement (udongo)	Mbao/Mianzi	Bomba la maji (dawa)	Choo cha shimo	Kilimo/Ufugaji	Chini ya miezi 3	280000	Hapana	Not Applicable	Mawe	0:30	Ndiyo	Bodaboda	0	0:30	Ndiyo	Bodaboda	Mafunzo rasmi	Afya ya mtoto;	Hapana	Ndiyo	Sijui	Hapana	Hapana	Not applicable	Not Applicable	Not Applicable	Not Applicable	Not Applicable	Hapana	Not Applicable	Not Applicable
95	2022-04-21 11:01:25	2022-04-21 11:23:02	anonymous	64	2	KE	Mama	2022-02-16	Primary	Mama	>5	Unmarried	19-25yrs	Pili	Ndiyo	Mama	Mama	Siyo cement (udongo)	Mbao/Mianzi	Bomba la maji (dawa)	Choo cha shimo	Kilimo/Ufugaji	Kati ya miezi 3 mpaka 9	50000	Hapana	Not Applicable	Mawe	1:00	Ndiyo	Bodaboda	1000	1:00	Ndiyo	Bodaboda	Katika jamii	Afya ya mtoto;	Hapana	Ndiyo	Sijui	Hapana	Hapana	Not applicable	Not Applicable	Not Applicable	Not Applicable	Not Applicable	Hapana	Not Applicable	Not Applicable
96	2022-04-21 11:23:19	2022-04-21 11:33:48	anonymous	65	5	KE	Bibi	2022-02-16	Primary	Bibi	1-4	Widow/widower	>25yrs	Kwanza	Hapana	Bibi	Mjomba	Zege/saruji	Mabati	Bomba la maji (dawa)	Choo cha kuflashi	Haujaajiriwa na hauna shughuli yoyote	Not Applicable	140000	Hapana	Not Applicable	Iliyosagwa	1:00	Ndiyo	Bodaboda	1000	1:00	Ndiyo	Bodaboda	Katika jamii	Afya ya mtoto;	Ndiyo	Ndiyo	Hapana	Sijui	Ndiyo	Napenda kidogo	Kabla ya chakula	Pamoja na maji	Iko sawa tu	Vidonge	Sijui	Not Applicable	Not Applicable
97	2022-04-21 11:34:05	2022-04-21 11:56:18	anonymous	66	2	ME	Bibi	2022-02-16	Primary	Bibi	>5	Widow/widower	>25yrs	Watatu na zaidi	Hapana	Bibi	Bibi	Zege/saruji	Mabati	Kisima kirefu/pampu ya mkono	Choo cha kuflashi	Kilimo/Ufugaji	Chini ya miezi 3	84000	Hapana	Not Applicable	Iliyosagwa	0:05	Hapana	Not Applicable	0	0:10	Hapana	Not Applicable	Katika jamii	Ujuzi kama mzazi/mlezi;	Hapana	Ndiyo	Sijui	Hapana	Hapana	Not applicable	Not Applicable	Not Applicable	Not Applicable	Not Applicable	Hapana	Not Applicable	Not Applicable
98	2022-04-21 11:56:34	2022-04-21 12:14:43	anonymous	67	3	KE	Mama	2022-02-24	Primary	Mama	1-4	Currently married	19-25yrs	Pili	Hapana	Mama	Baba	Zege/saruji	Mabati	Kisima kirefu/pampu ya mkono	Choo cha kuflashi	Umeajiriwa ofisini	Not Applicable	140000	Hapana	Not Applicable	Iliyosagwa	0:20	Ndiyo	Basi	500	0:15	Hapana	Not Applicable	Katika jamii	Vyakula kwa mtoto;	Hapana	Ndiyo	Sijui	Hapana	Hapana	Not applicable	Not Applicable	Not Applicable	Not Applicable	Not Applicable	Hapana	Not Applicable	Not Applicable
99	2022-04-21 12:14:55	2022-04-21 12:18:37	anonymous	68	3	KE	Bibi	2022-02-24	Primary	Bibi	5	Widow/widower	>25yrs	Pili	Hapana	Bibi	Mama	Zege/saruji	Mabati	Kisima kirefu/pampu ya mkono	Choo cha kuflashi	Kilimo/Ufugaji	Chini ya miezi 3	0	Hapana	Not Applicable	Iliyosagwa	1:00	Hapana	Not Applicable	0	0:30	Hapana	Not Applicable	Katika jamii	Vyakula kwa mtoto;	Hapana	Ndiyo	Sijui	Hapana	Hapana	Not applicable	Not Applicable	Not Applicable	Not Applicable	Not Applicable	Hapana	Not Applicable	Not Applicable
100	2022-04-21 12:18:54	2022-04-21 12:26:12	anonymous	69	3	ME	Baba	2022-02-24	Primary	Baba	5	Currently married	>25yrs	Kwanza	Hapana	Mama	Kaka/dada	Zege/saruji	Mabati	Bomba la maji (dawa)	Choo cha kuflashi	Umeajiriwa ofisini	Not Applicable	140000	Hapana	Not Applicable	Iliyosagwa	0:30	Hapana	Not Applicable	0	0:30	Hapana	Not Applicable	Katika jamii	Ujuzi kama mzazi/mlezi;	Ndiyo	Ndiyo	Hapana	Hapana	Hapana	Not applicable	Not Applicable	Not Applicable	Not Applicable	Not Applicable	Ndiyo	Napenda kiasi	Kabla ya chakula
101	2022-04-21 12:26:28	2022-04-21 12:32:42	anonymous	70	5	KE	Mama	2022-02-24	Primary	Mama	>5	Currently married	>25yrs	Watatu na zaidi	Hapana	Mama	Mama	Siyo cement (udongo)	Mabati	Bomba la maji (dawa)	Choo cha shimo	Haujaajiriwa na hauna shughuli yoyote	Not Applicable	196000	Ndiyo	Hapana	Iliyosagwa	0:30	Ndiyo	Basi	400	0:05	Hapana	Not Applicable	Katika jamii	Vyakula kwa mtoto;	Hapana	Ndiyo	Hapana	Hapana	Hapana	Not applicable	Not Applicable	Not Applicable	Not Applicable	Not Applicable	Ndiyo	Sipendi kiasi	Baada ya chakula
102	2022-04-21 15:12:16	2022-04-21 15:31:37	anonymous	14	1	ME	mama	2022-02-09	No Education na hajui kusoma na kuandika	Mama	1-4	Currently married	>25yrs	Kwanza	Hapana	Mama	Mama	Zege/saruji	Mabati	Kisima kirefu/pampu ya mkono	Choo cha kuflashi	Umeajiajiri/biashara	Not Applicable	1000	Hapana	Not Applicable	Iliyosagwa	2:00	Ndiyo	Basi	5000	0:15	Ndiyo	Bodaboda	Katika jamii	Ujuzi kama mzazi/mlezi;	Hapana	Hapana	Hapana	Ndiyo	Hapana	Not applicable	Not Applicable	Not Applicable	Not Applicable	Not Applicable	Hapana	Not Applicable	Not Applicable
103	2022-04-21 15:31:50	2022-04-21 15:40:15	anonymous	15	3	KE	bibi	2022-02-09	No Education na hajui kusoma na kuandika	Bibi	1-4	Currently married	>25yrs	Watatu na zaidi	Hapana	Bibi	Bibi	Zege/saruji	Mabati	Kisima kirefu/pampu ya mkono	Choo cha shimo	Umeajiajiri/biashara	Not Applicable	1200	Hapana	Not Applicable	Iliyosagwa	1:30	Ndiyo	Basi	2500	0:30	Ndiyo	Basi (usafiri wa jamii)	Katika jamii	Afya ya mtoto;Vyakula kwa mtoto;Ujuzi kama mzazi/mlezi;	Hapana	Hapana	Hapana	Hapana	Hapana	Not applicable	Not Applicable	Not Applicable	Not Applicable	Not Applicable	Hapana	Not Applicable	Not Applicable
104	2022-04-22 09:49:34	2022-04-22 09:53:18	anonymous	71	2	KE	Mama	2022-02-24	Primary	Mama	>5	Divorced	>25yrs	Watatu na zaidi	Hapana	Mama	Bibi	Siyo cement (udongo)	Mabati	Bomba la maji (dawa)	Choo cha kuflashi	Umeajiriwa ofisini	Not Applicable	0	Hapana	Not Applicable	Iliyosagwa	1:00	Hapana	Not Applicable	0	1:00	Hapana	Not Applicable	Katika jamii	Vyakula kwa mtoto;	Hapana	Ndiyo	Sijui	Hapana	Hapana	Not applicable	Not Applicable	Not Applicable	Not Applicable	Not Applicable	Hapana	Not Applicable	Not Applicable
105	2022-04-22 09:53:30	2022-04-22 09:57:51	anonymous	72	4	ME	Bibi	2022-02-24	Primary	Bibi	1-4	Currently married	>25yrs	Kwanza	Hapana	Bibi	Babu	Zege/saruji	Mabati	Kisima kirefu/pampu ya mkono	Choo cha kuflashi	Kilimo/Ufugaji	Chini ya miezi 3	140000	Hapana	Not Applicable	Iliyosagwa	1:00	Hapana	Not Applicable	0	0:30	Hapana	Not Applicable	Katika jamii	Afya ya mtoto;	Ndiyo	Ndiyo	Hapana	Hapana	Hapana	Not applicable	Not Applicable	Not Applicable	Not Applicable	Not Applicable	Ndiyo	Napenda sana	Baada ya chakula
106	2022-04-22 09:57:55	2022-04-22 10:03:56	anonymous	73	5	ME	Mama	2022-02-24	Secondary	Mama	5	Divorced	>25yrs	Kwanza	Hapana	Mama	Kaka/dada	Zege/saruji	Mabati	Bomba la maji (dawa)	Choo cha kuflashi	Umeajiajiri/biashara	Not Applicable	280000	Hapana	Not Applicable	Iliyosagwa	2:00	Ndiyo	Basi	600	1:00	Ndiyo	Basi (usafiri wa jamii)	Katika jamii	Vyakula kwa mtoto;	Ndiyo	Hapana	Hapana	Hapana	Hapana	Not applicable	Not Applicable	Not Applicable	Not Applicable	Not Applicable	Ndiyo	Napenda sana	Baada ya chakula
107	2022-04-22 10:04:09	2022-04-22 10:10:22	anonymous	74	4	ME	Mama	2022-02-24	No Education na hajui kusoma na kuandika	Mama	>5	Currently married	>25yrs	Watatu na zaidi	Hapana	Mama	Kaka/dada	Siyo cement (udongo)	Mabati	Kisima kirefu/pampu ya mkono	Choo cha shimo	Umeajiajiri/biashara	Not Applicable	280000	Hapana	Not Applicable	Iliyosagwa	1:00	Ndiyo	Bodaboda	1000	1:00	Ndiyo	Bodaboda	Katika jamii	Vyakula kwa mtoto;	Hapana	Ndiyo	Ndiyo	Hapana	Hapana	Not applicable	Not Applicable	Not Applicable	Not Applicable	Not Applicable	Ndiyo	Napenda sana	Baada ya chakula
108	2022-04-22 10:10:35	2022-04-22 10:15:32	anonymous	75	4	KE	Baba	2022-03-03	Primary	Baba	1-4	Currently married	>25yrs	Pili	Hapana	Mama	Baba	Zege/saruji	Mabati	Bomba la maji (dawa)	Choo cha kuflashi	Umeajiajiri/biashara	Not Applicable	140000	Hapana	Not Applicable	Iliyosagwa	0:30	Hapana	Not Applicable	0	0:10	Hapana	Not Applicable	Katika jamii	Afya ya mtoto;	Ndiyo	Ndiyo	Ndiyo	Ndiyo	Ndiyo	Napenda kiasi	Baada ya chakula	Pamoja na maji	Vigumu	Kimiminika (maji)	Ndiyo	Napenda sana	Kabla ya chakula
109	2022-04-22 10:16:23	2022-04-22 10:24:10	anonymous	76	3	ME	Mama mkubwa	2022-03-03	Primary	Mama mkubwa/mdogo	>5	Currently married	>25yrs	Watatu na zaidi	Ndiyo	Mama mkubwa/mdogo	Kaka/dada	Zege/saruji	Mabati	Kisima kirefu/pampu ya mkono	Choo cha kuflashi	Umeajiajiri/biashara	Not Applicable	196000	Hapana	Not Applicable	Iliyosagwa	2:00	Ndiyo	Basi	500	0:30	Hapana	Not Applicable	Katika jamii	Ujuzi kama mzazi/mlezi;	Hapana	Hapana	Sijui	Hapana	Hapana	Not applicable	Not Applicable	Not Applicable	Not Applicable	Not Applicable	Hapana	Not Applicable	Not Applicable
110	2022-04-22 10:24:25	2022-04-22 10:31:52	anonymous	77	4	KE	Mama	2022-03-03	Primary	Mama	>5	Currently married	>25yrs	Watatu na zaidi	Hapana	Mama	Kaka/dada	Vigae	Mabati	Bomba la maji (dawa)	Choo cha kuflashi	Umeajiajiri/biashara	Not Applicable	140000	Hapana	Not Applicable	Iliyosagwa	0:15	Hapana	Not Applicable	0	0:30	Hapana	Not Applicable	Katika jamii	Afya ya mtoto;	Hapana	Ndiyo	Ndiyo	Hapana	Hapana	Not applicable	Not Applicable	Not Applicable	Not Applicable	Not Applicable	Ndiyo	Sipendi sana	Kabla ya chakula
111	2022-04-22 10:31:55	2022-04-22 10:38:07	anonymous	78	3	ME	Mama	2022-03-03	Zaidi ya Secondary	Mama	1-4	Currently married	>25yrs	Kwanza	Hapana	Mama	Baba	Vigae	Mabati	Bomba la maji (dawa)	Choo cha kuflashi	Haujaajiriwa na hauna shughuli yoyote	Not Applicable	560000	Hapana	Not Applicable	Iliyosagwa	0:10	Ndiyo	Gari binafsi	0	0:05	Hapana	Not Applicable	Mafunzo rasmi	Afya ya mtoto;	Hapana	Ndiyo	Sijui	Hapana	Hapana	Not applicable	Not Applicable	Not Applicable	Not Applicable	Not Applicable	Hapana	Not Applicable	Not Applicable
112	2022-04-22 10:39:16	2022-04-22 10:43:26	anonymous	79	5	ME	Mama	2022-03-03	Primary	Mama	1-4	Currently married	>25yrs	Watatu na zaidi	Hapana	Mama	Baba	Zege/saruji	Mabati	Bomba la maji (dawa)	Choo cha kuflashi	Umeajiajiri/biashara	Not Applicable	140000	Hapana	Not Applicable	Iliyosagwa	0:30	Hapana	Not Applicable	0	0:30	Hapana	Not Applicable	Katika jamii	Ujuzi kama mzazi/mlezi;	Ndiyo	Ndiyo	Hapana	Hapana	Hapana	Not applicable	Not Applicable	Not Applicable	Not Applicable	Not Applicable	Ndiyo	Napenda sana	Kabla ya chakula
113	2022-04-22 10:43:30	2022-04-22 10:46:54	anonymous	80	3	ME	Mama	2022-03-03	Primary	Mama	1-4	Currently married	>25yrs	Pili	Hapana	Mama	Bibi	Siyo cement (udongo)	Mabati	Kisima kirefu/pampu ya mkono	Choo cha shimo	Kilimo/Ufugaji	Kati ya miezi 3 mpaka 9	280000	Hapana	Not Applicable	Mawe	5:00	Ndiyo	Bodaboda	2000	3:00	Ndiyo	Bodaboda	Katika jamii	Afya ya mtoto;	Hapana	Ndiyo	Sijui	Hapana	Hapana	Not applicable	Not Applicable	Not Applicable	Not Applicable	Not Applicable	Hapana	Not Applicable	Not Applicable
114	2022-04-22 10:47:09	2022-04-22 10:51:15	anonymous	81	0	ME	Mama	2022-03-03	Primary	Mama	1-4	Currently married	>25yrs	Watatu na zaidi	Hapana	Mama	Mama	Zege/saruji	Mabati	Kisima kirefu/pampu ya mkono	Choo cha shimo	Kilimo/Ufugaji	Zaidi ya miezi 9	140000	Hapana	Not Applicable	Mawe	0:25	Hapana	Not Applicable	0	0:25	Hapana	Not Applicable	Katika jamii	Afya ya mtoto;	Hapana	Hapana	Sijui	Ndiyo	Hapana	Not applicable	Not Applicable	Not Applicable	Not Applicable	Not Applicable	Hapana	Not Applicable	Not Applicable
115	2022-04-22 10:51:27	2022-04-22 10:56:47	anonymous	82	2	ME	Mama	2022-03-03	Secondary	Mama	>5	Divorced	>25yrs	Watatu na zaidi	Hapana	Mama	Mama	Siyo cement (udongo)	Mbao laini (cardboard)	Mto/Ziwa/Bwawa	Choo cha shimo	Umeajiriwa ofisini	Not Applicable	140000	Hapana	Not Applicable	Mawe	5:00	Ndiyo	Bodaboda	2500	0:15	Hapana	Not Applicable	Katika jamii	Ujuzi kama mzazi/mlezi;	Hapana	Ndiyo	Sijui	Ndiyo	Hapana	Not applicable	Not Applicable	Not Applicable	Not Applicable	Not Applicable	Hapana	Not Applicable	Not Applicable
116	2022-04-22 10:57:15	2022-04-22 11:00:36	anonymous	83	0	KE	Mama	2022-03-03	Secondary	Mama	>5	Unmarried	>25yrs	Kwanza	Hapana	Mama	Kaka/dada	Vigae	Mabati	Bomba la maji (dawa)	Choo cha kuflashi	Umeajiriwa ofisini	Not Applicable	840000	Hapana	Not Applicable	Iliyosagwa	0:20	Hapana	Not Applicable	0	0:20	Ndiyo	Bodaboda	Katika jamii	Vyakula kwa mtoto;	Hapana	Hapana	Sijui	Hapana	Hapana	Not applicable	Not Applicable	Not Applicable	Not Applicable	Not Applicable	Hapana	Not Applicable	Not Applicable
117	2022-04-22 11:00:58	2022-04-22 11:04:58	anonymous	84	6	KE	Bibi	2022-03-03	Primary	Bibi	1-4	Divorced	>25yrs	Watatu na zaidi	Hapana	Bibi	Mama	Zege/saruji	Mabati	Bomba la maji (dawa)	Choo cha kuflashi	Umeajiajiri/biashara	Not Applicable	84000	Hapana	Not Applicable	Iliyosagwa	0:20	Hapana	Not Applicable	0	0:20	Not Applicable	Not Applicable	Katika jamii	Ujuzi kama mzazi/mlezi;	Ndiyo	Ndiyo	Hapana	Hapana	Ndiyo	Sipendi kiasi	Baada ya chakula	Pamoja na maji	Vigumu	Kimiminika (maji)	Ndiyo	Napenda sana	Baada ya chakula
118	2022-04-22 11:05:22	2022-04-22 11:17:26	anonymous	85	2	ME	Mama mdogo	2022-03-10	Secondary	Mama mkubwa/mdogo	5	Unmarried	19-25yrs	Pili	Hapana	Mama mkubwa/mdogo	Mama mkubwa/mdogo	Zege/saruji	Mabati	Bomba la maji (dawa)	Choo cha kuflashi	Haujaajiriwa na hauna shughuli yoyote	Not Applicable	168000	Hapana	Not Applicable	Iliyosagwa	1:00	Hapana	Not Applicable	0	0:02	Hapana	Not Applicable	Katika jamii	Ujuzi kama mzazi/mlezi;	Hapana	Ndiyo	Hapana	Sijui	Sijui	Not applicable	Not Applicable	Not Applicable	Not Applicable	Not Applicable	Sijui	Not Applicable	Not Applicable
119	2022-04-22 11:17:42	2022-04-22 11:21:10	anonymous	86	3	KE	Mama	2022-03-10	No Education na hajui kusoma na kuandika	Mama	5	Currently married	>25yrs	Watatu na zaidi	Hapana	Mama	Mama	Siyo cement (udongo)	Mabati	Bomba la maji (dawa)	Choo cha shimo	Haujaajiriwa na hauna shughuli yoyote	Not Applicable	84000	Hapana	Not Applicable	Iliyosagwa	1:00	Hapana	Not Applicable	0	1:00	Hapana	Not Applicable	Mafunzo rasmi	Vyakula kwa mtoto;	Hapana	Ndiyo	Sijui	Hapana	Hapana	Not applicable	Not Applicable	Not Applicable	Not Applicable	Not Applicable	Hapana	Not Applicable	Not Applicable
120	2022-04-22 11:21:29	2022-04-22 11:28:58	anonymous	87	1	KE	Mama	2022-03-17	Primary	Mama	1-4	Unmarried	>25yrs	Watatu na zaidi	Hapana	Mama	Mama	Zege/saruji	Mabati	Bomba la maji (dawa)	Choo cha kuflashi	Umeajiajiri/biashara	Not Applicable	112000	Hapana	Not Applicable	Iliyosagwa	0:20	Hapana	Not Applicable	0	0:30	Hapana	Not Applicable	Katika jamii	Ujuzi kama mzazi/mlezi;	Ndiyo	Ndiyo	Hapana	Sijui	Hapana	Not applicable	Not Applicable	Not Applicable	Not Applicable	Not Applicable	Hapana	Not Applicable	Not Applicable
121	2022-04-22 11:29:32	2022-04-22 11:35:10	anonymous	88	2	KE	Mama	2022-03-17	Primary	Mama	5	Currently married	>25yrs	Watatu na zaidi	Hapana	Mama	Kaka/dada	Vigae	Mabati	Bomba la maji (dawa)	Choo cha kuflashi	Umeajiajiri/biashara	Not Applicable	280000	Hapana	Not Applicable	Iliyosagwa	1:00	Ndiyo	Basi	500	0:30	Hapana	Not Applicable	Katika jamii	Ujuzi kama mzazi/mlezi;	Hapana	Ndiyo	Sijui	Hapana	Hapana	Not applicable	Not Applicable	Not Applicable	Not Applicable	Not Applicable	Hapana	Not Applicable	Not Applicable
122	2022-04-22 11:35:25	2022-04-22 11:40:40	anonymous	89	8	ME	Baba	2022-03-21	Primary	Baba	1-4	Currently married	>25yrs	Pili	Hapana	Baba	Kaka/dada	Zege/saruji	Mabati	Bomba la maji (dawa)	Choo cha kuflashi	Umeajiajiri/biashara	Not Applicable	336000	Ndiyo	Ndiyo	Iliyosagwa	0:30	Hapana	Not Applicable	0	0:30	Hapana	Not Applicable	Katika jamii	Afya ya mtoto;	Ndiyo	Ndiyo	Hapana	Sijui	Hapana	Not applicable	Not Applicable	Not Applicable	Not Applicable	Not Applicable	Ndiyo	Napenda kiasi	Baada ya chakula
123	2022-04-22 11:40:50	2022-04-22 11:50:00	anonymous	90	7	KE	Mama	2022-03-21	Zaidi ya Secondary	Mama	5	Currently married	>25yrs	Pili	Hapana	Mama	Baba	Vigae	Mabati	Bomba la maji (dawa)	Choo cha kuflashi	Umeajiriwa ofisini	Not Applicable	250000	Ndiyo	Ndiyo	Iliyosagwa	0:05	Hapana	Not Applicable	0	0:20	Ndiyo	Gari Binafsi	Katika jamii	Afya ya mtoto;	Ndiyo	Ndiyo	Sijui	Sijui	Ndiyo	Sipendi kiasi	Baada ya chakula	Pamoja na maji	Iko sawa tu	Kimiminika (maji)	Ndiyo	Sipendi kiasi	Baada ya chakula
124	2022-04-22 11:50:12	2022-04-22 11:55:09	anonymous	91	6	KE	Baba	2022-03-21	Primary	Baba	>5	Currently married	>25yrs	Pili	Hapana	Mama	Baba	Zege/saruji	Mabati	Bomba la maji (dawa)	Choo cha kuflashi	Umeajiajiri/biashara	Not Applicable	280000	Hapana	Not Applicable	Iliyosagwa	1:00	Ndiyo	Bodaboda	1000	0:05	Hapana	Not Applicable	Katika jamii	Ujuzi kama mzazi/mlezi;	Ndiyo	Ndiyo	Hapana	Sijui	Sijui	Not applicable	Not Applicable	Not Applicable	Not Applicable	Not Applicable	Ndiyo	Napenda kiasi	Kabla ya chakula
125	2022-04-22 11:55:12	2022-04-22 11:59:36	anonymous	92	7	ME	Mama	2022-03-21	No Education na hajui kusoma na kuandika	Mama	5	Currently married	>25yrs	Watatu na zaidi	Hapana	Mama	Kaka/dada	Zege/saruji	Mabati	Bomba la maji (dawa)	Choo cha kuflashi	Haujaajiriwa na hauna shughuli yoyote	Not Applicable	84000	Hapana	Not Applicable	Iliyosagwa	1:00	Ndiyo	Basi	500	0:10	Hapana	Not Applicable	Katika jamii	Afya ya mtoto;	Ndiyo	Ndiyo	Hapana	Ndiyo	Hapana	Not applicable	Not Applicable	Not Applicable	Not Applicable	Not Applicable	Ndiyo	Napenda kiasi	Kabla ya chakula
126	2022-04-22 11:59:47	2022-04-22 12:05:10	anonymous	93	10	KE	Dada	2022-03-21	Primary	Kaka au Dada yake mtoto	>5	Unmarried	19-25yrs	Watatu na zaidi	Hapana	Mama	Kaka/dada	Zege/saruji	Mabati	Bomba la maji (dawa)	Choo cha kuflashi	Haujaajiriwa na hauna shughuli yoyote	Not Applicable	112000	Ndiyo	Not Applicable	Iliyosagwa	0:15	Hapana	Not Applicable	0	0:30	Hapana	Not Applicable	Katika jamii	Ujuzi kama mzazi/mlezi;	Ndiyo	Ndiyo	Hapana	Sijui	Ndiyo	Napenda kiasi	Baada ya chakula	Pamoja na maji	Rahisi	Kimiminika (maji)	Ndiyo	Napenda kiasi	Baada ya chakula
127	2022-04-22 12:05:21	2022-04-22 12:09:47	anonymous	94	6	KE	Mama	2022-03-22	Primary	Mama	>5	Unmarried	>25yrs	Pili	Hapana	Mama	Bibi	Zege/saruji	Mabati	Bomba la maji (dawa)	Choo cha kuflashi	Umeajiajiri/biashara	Not Applicable	140000	Hapana	Not Applicable	Iliyosagwa	1:00	Hapana	Bodaboda	1000	0:30	Hapana	Not Applicable	Katika jamii	Afya ya mtoto;	Ndiyo	Ndiyo	Ndiyo	Hapana	Hapana	Not applicable	Not Applicable	Not Applicable	Not Applicable	Not Applicable	Ndiyo	Napenda kiasi	Kabla ya chakula
128	2022-04-22 12:09:54	2022-04-22 12:16:52	anonymous	95	6	KE	Mama	2022-03-22	Primary	Mama	>5	Widow/widower	>25yrs	Watatu na zaidi	Hapana	Mama	Bibi	Siyo cement (udongo)	Mabati	Bomba la maji (dawa)	Choo cha shimo	Kilimo/Ufugaji	Kati ya miezi 3 mpaka 9	336000	Hapana	Not Applicable	Iliyosagwa	0:30	Hapana	Not Applicable	0	0:20	Hapana	Not Applicable	Katika jamii	Afya ya mtoto;	Ndiyo	Ndiyo	Hapana	Sijui	Ndiyo	Napenda kiasi	Baada ya chakula	Pamoja na maji	Rahisi	Kimiminika (maji)	Ndiyo	Napenda kiasi	Baada ya chakula
129	2022-04-22 12:17:02	2022-04-22 12:21:03	anonymous	96	16	ME	Shangazi	2022-03-22	Primary	Mjomba/Shangazi	5	Currently married	>25yrs	Watatu na zaidi	Hapana	Shangazi	Kaka/dada	Zege/saruji	Mabati	Bomba la maji (dawa)	Choo cha kuflashi	Umeajiajiri/biashara	Not Applicable	168000	Hapana	Not Applicable	Iliyosagwa	0:30	Ndiyo	Bodaboda	1000	0:30	Ndiyo	Basi (usafiri wa jamii)	Katika jamii	Afya ya mtoto;	Ndiyo	Ndiyo	Ndiyo	Sijui	Ndiyo	Napenda kiasi	Kabla ya chakula	Pamoja na maji	Rahisi	Vidonge	Ndiyo	Napenda kiasi	Kabla ya chakula
130	2022-04-22 12:21:15	2022-04-22 12:25:47	anonymous	97	4	ME	Bibi	2022-03-24	Secondary	Bibi	1-4	Divorced	>25yrs	Kwanza	Hapana	Bibi	Bibi	Zege/saruji	Mabati	Bomba la maji (dawa)	Choo cha kuflashi	Umeajiriwa ofisini	Not Applicable	150000	Hapana	Not Applicable	Iliyosagwa	0:10	Hapana	Not Applicable	0	0:45	Ndiyo	Bodaboda	Katika jamii	Vyakula kwa mtoto;	Ndiyo	Ndiyo	Hapana	Hapana	Hapana	Not applicable	Not Applicable	Not Applicable	Not Applicable	Not Applicable	Hapana	Not Applicable	Not Applicable
131	2022-04-22 12:25:57	2022-04-22 12:30:32	anonymous	98	3	ME	Bibi	2022-03-24	Primary	Bibi	1-4	Currently married	>25yrs	Kwanza	Hapana	Bibi	Babu	Zege/saruji	Mabati	Kisima kirefu/pampu ya mkono	Choo cha kuflashi	Haujaajiriwa na hauna shughuli yoyote	Not Applicable	112000	Hapana	Not Applicable	Iliyosagwa	0:30	Hapana	Not Applicable	0	0:30	Hapana	Not Applicable	Katika jamii	Ujuzi kama mzazi/mlezi;	Hapana	Ndiyo	Sijui	Ndiyo	Hapana	Not applicable	Not Applicable	Not Applicable	Not Applicable	Not Applicable	Hapana	Not Applicable	Not Applicable
132	2022-04-22 12:30:52	2022-04-22 12:35:52	anonymous	99	8	KE	Dada	2022-03-28	Zaidi ya Secondary	Kaka au Dada yake mtoto	1-4	Unmarried	19-25yrs	Kwanza	Hapana	Bibi	Mama mkubwa/mdogo	Zege/saruji	Mabati	Bomba la maji (dawa)	Choo cha kuflashi	Haujaajiriwa na hauna shughuli yoyote	Not Applicable	140000	Ndiyo	Ndiyo	Iliyosagwa	0:30	Hapana	Not Applicable	0	0:30	Hapana	Not Applicable	Mafunzo rasmi	Ujuzi kama mzazi/mlezi;	Ndiyo	Ndiyo	Ndiyo	Sijui	Ndiyo	Napenda kidogo	Baada ya chakula	Pamoja na maji	Vigumu	Kimiminika (maji)	Ndiyo	Napenda kiasi	Kabla ya chakula
133	2022-04-22 12:36:05	2022-04-22 12:39:47	anonymous	100	6	KE	Mama	2022-03-28	Secondary	Mama	1-4	Unmarried	>25yrs	Kwanza	Hapana	Bibi	Kaka/dada	Zege/saruji	Mabati	Bomba la maji (dawa)	Choo cha kuflashi	Umeajiriwa ofisini	Not Applicable	150000	Ndiyo	Ndiyo	Iliyosagwa	0:20	Ndiyo	Basi	400	0:10	Hapana	Not Applicable	Katika jamii	Afya ya mtoto;	Ndiyo	Hapana	Ndiyo	Ndiyo	Ndiyo	Napenda kiasi	Kabla ya chakula	Pamoja na maji	Rahisi	Kimiminika (maji)	Sijui	Not Applicable	Not Applicable
134	2022-04-22 12:29:24	2022-04-22 12:53:00	anonymous	1	4	ME	BABA	2022-02-03	Primary	Baba	>5	Currently married	>25yrs	Kwanza	Hapana	Mama	Mama	Siyo cement (udongo)	Mbao/Mianzi	Kisima kirefu/pampu ya mkono	Choo cha shimo	Kilimo/Ufugaji	Chini ya miezi 3	600000	Ndiyo	Ndiyo	Iliyosagwa	1:00	Ndiyo	Bodaboda	2000	1:00	Ndiyo	Bodaboda	Katika jamii	Ujuzi kama mzazi/mlezi;	Ndiyo	Ndiyo	Hapana	Sijui	Hapana	Not applicable	Not Applicable	Not Applicable	Not Applicable	Not Applicable	Ndiyo	Napenda mno	Kabla ya chakula
135	2022-04-22 12:53:23	2022-04-22 13:16:47	anonymous	2	1	KE	MAMA	2022-02-03	Primary	Mama	>5	Currently married	>25yrs	Watatu na zaidi	Hapana	Mama	Mama	Zege/saruji	Mabati	Bomba la maji (bila dawa)	Choo cha kuflashi	Umeajiajiri/biashara	Not Applicable	300000	Hapana	Not Applicable	Iliyosagwa	0:30	Ndiyo	Bodaboda	1000	0:30	Ndiyo	Bodaboda	Katika jamii	Vyakula kwa mtoto;	Ndiyo	Ndiyo	Hapana	Hapana	Hapana	Not applicable	Not Applicable	Not Applicable	Not Applicable	Not Applicable	Hapana	Not Applicable	Not Applicable
136	2022-04-22 13:38:37	2022-04-22 13:44:27	anonymous	101	6	ME	Mama	2022-03-29	Primary	Mama	1-4	Currently married	>25yrs	Watatu na zaidi	Hapana	Mama	Baba	Siyo cement (udongo)	Mabati	Kisima kirefu/pampu ya mkono	Choo cha kuflashi	Kilimo/Ufugaji	Zaidi ya miezi 9	280000	Hapana	Not Applicable	Iliyosagwa	1:00	Hapana	Not Applicable	0	1:30	Hapana	Not Applicable	Mafunzo rasmi	Afya ya mtoto;	Ndiyo	Ndiyo	Hapana	Ndiyo	Ndiyo	Sipendi sana	Kabla ya chakula	Pamoja na maji	Vigumu	Vidonge	Ndiyo	Napenda kiasi	Kabla ya chakula
137	2022-04-22 13:44:45	2022-04-22 13:56:25	anonymous	102	10	ME	Mama	2022-03-28	Primary	Mama	5	Currently married	>25yrs	Kwanza	Hapana	Mama	Bibi	Siyo cement (udongo)	Mabati	Kisima kirefu/pampu ya mkono	Choo cha kuflashi	Umeajiajiri/biashara	Not Applicable	140000	Ndiyo	Hapana	Iliyosagwa	1:00	Hapana	Not Applicable	0	0:02	Hapana	Not Applicable	Mafunzo rasmi	Ujuzi kama mzazi/mlezi;	Ndiyo	Ndiyo	Ndiyo	Hapana	Ndiyo	Napenda kiasi	Baada ya chakula	Pamoja na maji	Rahisi	Kimiminika (maji)	Ndiyo	Napenda sana	Baada ya chakula
138	2022-04-22 13:56:30	2022-04-22 14:01:00	anonymous	103	8	ME	Dada	2022-03-28	Primary	Kaka au Dada yake mtoto	>5	Currently married	19-25yrs	Watatu na zaidi	Hapana	Kaka/Dada	Kaka/dada	Zege/saruji	Mabati	Bomba la maji (dawa)	Choo cha shimo	Haujaajiriwa na hauna shughuli yoyote	Not Applicable	280000	Ndiyo	Hapana	Iliyosagwa	3:00	Ndiyo	Bodaboda	2000	2:00	Ndiyo	Bodaboda	Katika jamii	Vyakula kwa mtoto;	Ndiyo	Ndiyo	Hapana	Hapana	Ndiyo	Napenda kiasi	Baada ya chakula	Pamoja na maji	Iko sawa tu	Kimiminika (maji)	Ndiyo	Napenda sana	Baada ya chakula
139	2022-04-22 14:01:05	2022-04-22 14:04:39	anonymous	104	0	ME	Mama	2022-03-28	Primary	Mama	5	Currently married	>25yrs	Watatu na zaidi	Hapana	Mama	Baba	Zege/saruji	Mabati	Bomba la maji (dawa)	Choo cha shimo	Umeajiajiri/biashara	Not Applicable	196000	Hapana	Not Applicable	Iliyosagwa	0:30	Ndiyo	Bodaboda	1000	0:01	Hapana	Not Applicable	Katika jamii	Afya ya mtoto;	Hapana	Hapana	Hapana	Sijui	Hapana	Not applicable	Not Applicable	Not Applicable	Not Applicable	Not Applicable	Hapana	Not Applicable	Not Applicable
140	2022-04-22 14:04:52	2022-04-22 14:08:41	anonymous	105	8	KE	Bibi	2022-03-28	No Education na hajui kusoma na kuandika	Bibi	1-4	Currently married	>25yrs	Kwanza	Hapana	Bibi	Babu	Zege/saruji	Mabati	Bomba la maji (dawa)	Choo cha kuflashi	Kilimo/Ufugaji	Chini ya miezi 3	140000	Ndiyo	Hapana	Iliyosagwa	1:00	Ndiyo	Basi	500	0:01	Ndiyo	Basi (usafiri wa jamii)	Katika jamii	Vyakula kwa mtoto;	Ndiyo	Ndiyo	Ndiyo	Hapana	Ndiyo	Napenda kidogo	Baada ya chakula	Pamoja na maji	Rahisi	Vidonge	Ndiyo	Napenda kiasi	Kabla ya chakula
141	2022-04-22 13:17:01	2022-04-22 15:38:17	anonymous	3	3	ME	BIBI	2022-02-03	Primary	Bibi	1-4	Unmarried	>25yrs	Watatu na zaidi	Hapana	Bibi	Bibi	Siyo cement (udongo)	Mabati	Kisima kirefu/pampu ya mkono	Hakuna choo	Umeajiajiri/biashara	Not Applicable	120000	Hapana	Not Applicable	Iliyosagwa	0:20	Hapana	Not Applicable		0:20	Hapana	Not Applicable	Katika jamii	Ujuzi kama mzazi/mlezi;	Hapana	Ndiyo	Ndiyo	Ndiyo	Ndiyo	Sipendi kidogo	Kabla ya chakula	Pamoja na maji	Iko sawa tu	Kimiminika (maji)	Ndiyo	Sipendi kidogo	Kabla ya chakula
142	2022-04-23 13:48:01	2022-04-23 13:54:59	anonymous	106	6	KE	Mama mkubwa	2022-03-30	Secondary	Mama mkubwa/mdogo	1-4	Unmarried	>25yrs	Kwanza	Hapana	Mama mkubwa/mdogo	Mama mkubwa/mdogo	Siyo cement (udongo)	Mabati	Kisima kirefu/pampu ya mkono	Choo cha shimo	Umeajiajiri/biashara	Not Applicable	112000	Ndiyo	Ndiyo	Iliyosagwa	1:00	Hapana	Not Applicable	0	1:00	Hapana	Not Applicable	Katika jamii	Afya ya mtoto;	Ndiyo	Ndiyo	Ndiyo	Hapana	Ndiyo	Napenda kiasi	Kabla ya chakula	Pamoja na maji	Rahisi	Kimiminika (maji)	Hapana	Not Applicable	Not Applicable
143	2022-04-23 13:55:02	2022-04-23 13:59:58	anonymous	107	4	ME	Mama	2022-03-31	Primary	Mama	1-4	Currently married	>25yrs	Watatu na zaidi	Hapana	Mama	Mama	Zege/saruji	Mabati	Bomba la maji (dawa)	Choo cha kuflashi	Haujaajiriwa na hauna shughuli yoyote	Not Applicable	280000	Hapana	Not Applicable	Iliyosagwa	0:30	Hapana	Not Applicable	0	0:05	Hapana	Not Applicable	Katika jamii	Ujuzi kama mzazi/mlezi;	Hapana	Ndiyo	Ndiyo	Hapana	Hapana	Not applicable	Not Applicable	Not Applicable	Not Applicable	Not Applicable	Ndiyo	Not Applicable	Not Applicable
144	2022-04-23 14:00:15	2022-04-23 14:05:39	anonymous	108	5	ME	Bibi	2022-03-31	No Education na hajui kusoma na kuandika	Bibi		Currently married	>25yrs	Pili	Hapana	Bibi	Shangazi	Zege/saruji	Mabati	Bomba la maji (dawa)	Choo cha kuflashi	Umeajiajiri/biashara	Not Applicable	56000	Hapana	Hapana	Iliyosagwa	1:00	Hapana	Not Applicable	0	0:15	Hapana	Not Applicable	Katika jamii	Ujuzi kama mzazi/mlezi;	Hapana	Ndiyo	Sijui	Hapana	Hapana	Not applicable	Not Applicable	Not Applicable	Not Applicable	Not Applicable	Hapana	Not Applicable	Not Applicable
145	2022-04-23 14:05:55	2022-04-23 14:10:12	anonymous	109	3	KE	Mama	2022-03-31	Primary	Mama	>5	Unmarried	>25yrs	Watatu na zaidi	Hapana	Mama	Bibi	Siyo cement (udongo)	Mabati	Bomba la maji (dawa)	Choo cha kuflashi	Haujaajiriwa na hauna shughuli yoyote	Not Applicable	0	Hapana	Not Applicable	Iliyosagwa	2:00	Ndiyo	Bodaboda	2000	4:00	Ndiyo	Basi (usafiri wa jamii)	Katika jamii	Vyakula kwa mtoto;	Hapana	Ndiyo	Sijui	Sijui	Hapana	Not applicable	Not Applicable	Not Applicable	Not Applicable	Not Applicable	Hapana	Not Applicable	Not Applicable
146	2022-04-23 14:10:40	2022-04-23 14:30:28	anonymous	110	9	KE	Kaka	2022-04-11	Secondary	Kaka au Dada yake mtoto	>5	Currently married	>25yrs	Watatu na zaidi	Hapana	Kaka/Dada	Baba	Zege/saruji	Mabati	Bomba la maji (dawa)	Choo cha kuflashi	Uvuvi	Not Applicable	196000	Ndiyo	Ndiyo	Iliyosagwa	0:15	Ndiyo	Bodaboda	1000	0:15	Ndiyo	Bodaboda	Mafunzo rasmi	Afya ya mtoto;	Ndiyo	Ndiyo	Hapana	Hapana	Hapana	Not applicable	Not Applicable	Not Applicable	Not Applicable	Not Applicable	Ndiyo	Napenda kiasi	Kabla ya chakula
147	2022-04-23 14:30:55	2022-04-23 14:45:20	anonymous	111	9	KE	Mama	2022-04-11	Primary	Mama	1-4	Currently married	>25yrs	Pili	Hapana	Mama	Baba	Zege/saruji	Mabati	Bomba la maji (dawa)	Choo cha kuflashi	Umeajiajiri/biashara	Not Applicable	168000	Ndiyo	Ndiyo	Iliyosagwa	0:10	Hapana	Not Applicable	0	0:10	Hapana	Not Applicable	Katika jamii	Ujuzi kama mzazi/mlezi;	Ndiyo	Ndiyo	Hapana	Ndiyo	Ndiyo	Napenda kidogo	Baada ya chakula	Pamoja na maji	Iko sawa tu	Sindano	Ndiyo	Napenda kidogo	Baada ya chakula
148	2022-04-23 14:45:49	2022-04-23 14:50:58	anonymous	112	5	KE	Mama	2022-04-11	Primary	Mama	1-4	Widow/widower	>25yrs	Watatu na zaidi	Hapana	Mama	Kaka/dada	Zege/saruji	Mabati	Bomba la maji (dawa)	Choo cha kuflashi	Umeajiajiri/biashara	Not Applicable	196000	Ndiyo	Ndiyo	Iliyosagwa	0:30	Hapana	Not Applicable	0	0:05	Hapana	Not Applicable	Katika jamii	Ujuzi kama mzazi/mlezi;	Ndiyo	Ndiyo	Hapana	Hapana	Ndiyo	Napenda kiasi	Kabla ya chakula	Pamoja na maji	Iko sawa tu	Vidonge	Hapana	Not Applicable	Not Applicable
149	2022-04-23 14:51:21	2022-04-23 14:55:48	anonymous	113	6	ME	Mama	2022-04-11	Secondary	Mama	1-4	Separated	>25yrs	Pili	Hapana	Mama	Mama	Siyo cement (udongo)	Mbao/Mianzi	Kisima kirefu/pampu ya mkono	Choo cha shimo	Haujaajiriwa na hauna shughuli yoyote	Not Applicable	70000	Hapana	Not Applicable	Mawe	3:00	Hapana	Not Applicable	0	2:00	Hapana	Not Applicable	Mafunzo rasmi	Afya ya mtoto;	Hapana	Ndiyo	Ndiyo	Ndiyo	Hapana	Not applicable	Not Applicable	Not Applicable	Not Applicable	Not Applicable	Ndiyo	Napenda kiasi	Kabla ya chakula
150	2022-04-23 14:56:05	2022-04-23 14:59:33	anonymous	114	6	KE	Baba	2022-04-11	Primary	Baba	1-4	Widow/widower	>25yrs	Pili	Hapana	Baba	Kaka/dada	Zege/saruji	Mabati	Bomba la maji (dawa)	Choo cha kuflashi	Umeajiajiri/biashara	Not Applicable	112000	Ndiyo	Hapana	Iliyosagwa	1:30	Ndiyo	Basi	400	0:30	Hapana	Not Applicable	Katika jamii	Afya ya mtoto;	Ndiyo	Ndiyo	Ndiyo	Sijui	Hapana	Not applicable	Not Applicable	Not Applicable	Not Applicable	Not Applicable	Ndiyo	Napenda kiasi	Kabla ya chakula
151	2022-04-25 12:40:11	2022-04-25 12:44:05	anonymous	115	7	KE	Mama	2022-04-11	Primary	Mama	5	Currently married	>25yrs	Watatu na zaidi	Hapana	Mama	Mama	Siyo cement (udongo)	Mabati	Kisima kirefu/pampu ya mkono	Choo cha kuflashi	Haujaajiriwa na hauna shughuli yoyote	Not Applicable	196000	Ndiyo	Ndiyo	Iliyosagwa	1:00	Ndiyo	Bodaboda	1000	4:00	Ndiyo	Bodaboda	Katika jamii	Ujuzi kama mzazi/mlezi;	Ndiyo	Ndiyo	Ndiyo	Hapana	Hapana	Not applicable	Not Applicable	Not Applicable	Not Applicable	Not Applicable	Ndiyo	Napenda kiasi	Baada ya chakula
152	2022-04-25 12:44:15	2022-04-25 12:47:24	anonymous	116	0	ME	Bibi	2022-04-14	No Education na hajui kusoma na kuandika	Bibi	>5	Currently married	>25yrs	Kwanza	Hapana	Bibi	Bibi	Siyo cement (udongo)	Mabati	Bomba la maji (dawa)	Choo cha shimo	Kilimo/Ufugaji	Kati ya miezi 3 mpaka 9	84000	Hapana	Not Applicable	Iliyosagwa	2:00	Ndiyo	Bodaboda	1000	1:00	Ndiyo	Basi (usafiri wa jamii)	Mafunzo rasmi	Vyakula kwa mtoto;	Hapana	Hapana	Hapana	Hapana	Hapana	Not applicable	Not Applicable	Not Applicable	Not Applicable	Not Applicable	Hapana	Not Applicable	Not Applicable
153	2022-04-25 12:47:29	2022-04-25 12:55:56	anonymous	117	3	ME	Shangazi	2022-04-14	Primary	Mjomba/Shangazi	>5	Currently married	>25yrs	Watatu na zaidi	Hapana	Shangazi	Mjomba	Vigae	Mabati	Kisima kirefu/pampu ya mkono	Choo cha kuflashi	Haujaajiriwa na hauna shughuli yoyote	Not Applicable	280000	Hapana	Not Applicable	Iliyosagwa	3:00	Ndiyo	Basi	500	0:30	Hapana	Not Applicable	Katika jamii	Vyakula kwa mtoto;	Ndiyo	Ndiyo	Hapana	Ndiyo	Hapana	Not applicable	Not Applicable	Not Applicable	Not Applicable	Not Applicable	Ndiyo	Napenda sana	Kabla ya chakula
154	2022-04-25 16:07:29	2022-04-25 16:14:45	anonymous	12	2	KE	MAMA	2022-03-24	Secondary	Mama	1-4	Unmarried	>25yrs	Pili	Hapana	Kaka/Dada	Kaka/dada	Vigae	Mabati	Kisima kirefu/pampu ya mkono	Choo cha kuflashi	Umeajiajiri/biashara	Not Applicable	14000	Hapana	Not Applicable	Iliyosagwa	30	Ndiyo	Bodaboda	2000	20	Hapana	Not Applicable	Katika jamii	Afya ya mtoto;Vyakula kwa mtoto;Ujuzi kama mzazi/mlezi;	Hapana	Ndiyo	Ndiyo	Ndiyo	Hapana	Not applicable	Not Applicable	Not Applicable	Not Applicable	Not Applicable	Hapana	Not Applicable	Not Applicable
155	2022-04-25 16:15:02	2022-04-25 16:21:04	anonymous	13	3	KE	BABA	2022-03-24	Primary	Baba	>5	Currently married	>25yrs	Watatu na zaidi	Hapana	Mama	Kaka/dada	Siyo cement (udongo)	Mabati	Kisima kirefu/pampu ya mkono	Choo cha shimo	Kilimo/Ufugaji	Zaidi ya miezi 9	21000	Hapana	Hapana	Iliyosagwa	30	Ndiyo	Bodaboda	8000	10	Hapana	Not Applicable	Katika jamii	Vyakula kwa mtoto;	Ndiyo	Ndiyo	Hapana	Hapana	Not Applicable	Not applicable	Not Applicable	Not Applicable	Not Applicable	Not Applicable	Not Applicable	Not Applicable	Not Applicable
156	2022-04-25 16:21:25	2022-04-25 16:31:02	anonymous	14	3	KE	MAMA	2022-03-10	Primary	Mama	1-4	Unmarried	>25yrs	Pili	Hapana	Mama	Mama	Siyo cement (udongo)	Mabati	Kisima kirefu/pampu ya mkono	Choo cha shimo	Kilimo/Ufugaji	Chini ya miezi 3	7000	Hapana	Hapana	Mawe	1HR	Ndiyo	Bodaboda	4000	2MIN	Hapana	Not Applicable	Katika jamii	Vyakula kwa mtoto;	Ndiyo	Ndiyo	Hapana	Hapana	Not Applicable	Not applicable	Not Applicable	Not Applicable	Not Applicable	Not Applicable	Not Applicable	Not Applicable	Not Applicable
157	2022-04-25 16:31:34	2022-04-25 16:38:41	anonymous	15	2	ME	MAMA	2022-03-10	Primary	Mama	1-4	Separated	>25yrs	Watatu na zaidi	Hapana	Mama	Mama	Siyo cement (udongo)	Mabati	Kisima kirefu/pampu ya mkono	Choo cha shimo	Kilimo/Ufugaji	Chini ya miezi 3	7000	Hapana	Hapana	Mawe	1HR	Ndiyo	Bodaboda	4000	2MIN	Hapana	Not Applicable	Katika jamii	Vyakula kwa mtoto;	Hapana	Ndiyo	Hapana	Hapana	Not Applicable	Not applicable	Not Applicable	Not Applicable	Not Applicable	Not Applicable	Not Applicable	Not Applicable	Not Applicable
158	2022-04-29 14:56:34	2022-04-29 15:16:24	anonymous	4	3	ME	MAMA	2022-02-03	Primary	Mama	>5	Unmarried	>25yrs	Pili	Hapana	Mama	Mama	Siyo cement (udongo)	Mabati	Kisima kirefu/pampu ya mkono	Choo cha shimo	Kilimo/Ufugaji	Kati ya miezi 3 mpaka 9	90000	Hapana	Not Applicable	Iliyosagwa	1:00	Ndiyo	Bodaboda	1500	1:00	Ndiyo	Bodaboda	Katika jamii	Afya ya mtoto;	Hapana	Ndiyo	Hapana	Hapana	Not Applicable	Not applicable	Not Applicable	Not Applicable	Not Applicable	Not Applicable	Ndiyo	Sipendi kabisa	Kabla ya chakula
159	2022-04-29 15:17:17	2022-04-29 15:26:31	anonymous	5	0	KE	MAMA	2022-02-03	Primary	Mama	5	Unmarried	>25yrs	Watatu na zaidi	Hapana	Mama	Mama	Siyo cement (udongo)	Mbao/Mianzi	Kisima kirefu/pampu ya mkono	Hakuna choo	Kilimo/Ufugaji	Chini ya miezi 3	60000	Hapana	Not Applicable	Iliyosagwa	1:30	Ndiyo	Bodaboda	2000	3:00	Ndiyo	Bodaboda	Katika jamii	Vyakula kwa mtoto;	Hapana	Hapana	Sijui	Ndiyo	Not Applicable	Not applicable	Not Applicable	Not Applicable	Not Applicable	Not Applicable	Not Applicable	Not Applicable	Not Applicable
160	2022-04-29 15:44:16	2022-04-29 15:53:06	anonymous	6	2	KE	MAMA	2022-02-03	Primary	Mama	1-4	Unmarried	19-25yrs	Kwanza	Hapana	Shangazi	Shangazi	Zege/saruji	Mabati	Kisima kirefu/pampu ya mkono	Choo cha kuflashi	Umeajiajiri/biashara	Not Applicable	150000	Hapana	Not Applicable	Iliyosagwa	1:00	Ndiyo	Bodaboda	1000	1:00	Ndiyo	Bodaboda	Katika jamii	Afya ya mtoto;	Hapana	Hapana	Sijui	Sijui	Not Applicable	Not applicable	Not Applicable	Not Applicable	Not Applicable	Not Applicable	Not Applicable	Not Applicable	Not Applicable
161	2022-05-03 10:13:59	2022-05-03 13:04:03	anonymous	7	1	KE	MAMA	2022-02-03	Primary	Mama	>5	Unmarried	>25yrs	Watatu na zaidi	Hapana	Mama	Mama	Zege/saruji	Mabati	Bomba la maji (bila dawa)	Choo cha kuflashi	Umeajiajiri/biashara	Not Applicable	450000	Hapana	Not Applicable	Mawe	0:30	Ndiyo	Bodaboda	1000	0:10	Ndiyo	Bodaboda	Katika jamii	Afya ya mtoto;	Hapana	Ndiyo	Sijui	Hapana	Not Applicable	Not applicable	Not Applicable	Not Applicable	Not Applicable	Not Applicable	Not Applicable	Not Applicable	Not Applicable
162	2022-05-03 13:04:30	2022-05-03 13:09:49	anonymous	8	9	ME	MAMA	2022-02-14	No Education na hajui kusoma na kuandika	Mama	>5	Widow/widower	>25yrs	Watatu na zaidi	Hapana	Mama	Kaka/dada	Vigae	Mabati	Bomba la maji (dawa)	Choo cha kuflashi	Umeajiajiri/biashara	Not Applicable	600000	Ndiyo	Ndiyo	Iliyosagwa	0:30	Ndiyo	Bodaboda	1000	1:00	Ndiyo	Bodaboda	Katika jamii	Ujuzi kama mzazi/mlezi;	Ndiyo	Ndiyo	Hapana	Ndiyo	Not Applicable	Not applicable	Not Applicable	Not Applicable	Not Applicable	Not Applicable	Ndiyo	Napenda mno	Kabla ya chakula
163	2022-05-03 13:09:55	2022-05-03 13:25:49	anonymous	9	5	KE	BIBI	2022-02-14	No Education na hajui kusoma na kuandika	Bibi	1-4	Widow/widower	>25yrs	Watatu na zaidi	Hapana	Bibi	Bibi	Zege/saruji	Mabati	Bomba la maji (dawa)	Choo cha shimo	Kilimo/Ufugaji	Zaidi ya miezi 9	90000	Hapana	Not Applicable	Iliyosagwa	1:00	Ndiyo	Bodaboda	1000	0:50	Ndiyo	Bodaboda	Katika jamii	Vyakula kwa mtoto;	Ndiyo	Ndiyo	Hapana	Sijui	Not Applicable	Not applicable	Not Applicable	Not Applicable	Not Applicable	Not Applicable	Ndiyo	Napenda mno	Kabla ya chakula
164	2022-05-03 13:26:01	2022-05-03 13:39:30	anonymous	10	5	ME	MAMA	2022-02-14	Primary	Mama	>5	Widow/widower	>25yrs	Watatu na zaidi	Hapana	Mama	Kaka/dada	Zege/saruji	Mabati	Bomba la maji (dawa)	Choo cha kuflashi	Umeajiajiri/biashara	Not Applicable	180000	Ndiyo	Ndiyo	Iliyosagwa	0:15	Ndiyo	Bodaboda	1000	0:20	Ndiyo	Bodaboda	Katika jamii	Afya ya mtoto;	Ndiyo	Ndiyo	Ndiyo	Sijui	Not Applicable	Not applicable	Not Applicable	Not Applicable	Not Applicable	Not Applicable	Ndiyo	Napenda mno	Baada ya chakula
165	2022-05-03 13:39:43	2022-05-03 14:04:30	anonymous	11	5	ME	BIBI	2022-02-14	No Education na hajui kusoma na kuandika	Bibi	>5	Divorced	>25yrs	Watatu na zaidi	Hapana	Bibi	Baba	Siyo cement (udongo)	Mabati	Chemichemi	Choo cha shimo	Kilimo/Ufugaji	Kati ya miezi 3 mpaka 9	150000	Hapana	Not Applicable	Mawe	1:30	Ndiyo	Bodaboda	1000	1:30	Ndiyo	Bodaboda	Katika jamii	Ujuzi kama mzazi/mlezi;	Ndiyo	Ndiyo	Hapana	Sijui	Not Applicable	Not applicable	Not Applicable	Not Applicable	Not Applicable	Not Applicable	Ndiyo	Sipendi sana	Kabla ya chakula
166	2022-05-03 14:04:34	2022-05-03 14:16:49	anonymous	12	10	ME	MAMA	2022-02-14	Primary	Mama	>5	Currently married	>25yrs	Watatu na zaidi	Hapana	Mama	Baba	Siyo cement (udongo)	Mabati	Chemichemi	Choo cha shimo	Umeajiajiri/biashara	Not Applicable	210000	Ndiyo	Ndiyo	Iliyosagwa	0:30	Ndiyo	Bodaboda	1000	0:30	Ndiyo	Bodaboda	Katika jamii	Afya ya mtoto;	Ndiyo	Ndiyo	Ndiyo	Sijui	Ndiyo	Napenda kidogo	Kabla ya chakula	Pamoja na maji	Iko sawa tu	Vidonge	Ndiyo	Napenda kidogo	Kabla ya chakula
167	2022-05-03 14:17:00	2022-05-03 14:22:41	anonymous	13	2	ME	MAMA MKUBWA	2022-02-15	Primary	Mama	1-4	Divorced	>25yrs	Kwanza	Hapana	Mama	Bibi	Zege/saruji	Mabati	Chemichemi	Choo cha kuflashi	Umeajiajiri/biashara	Not Applicable	120000	Hapana	Not Applicable	Iliyosagwa	0:05	Hapana	Not Applicable	0	0:03	Hapana	Not Applicable	Katika jamii	Afya ya mtoto;	Hapana	Ndiyo	Sijui	Sijui	Not Applicable	Not applicable	Not Applicable	Not Applicable	Not Applicable	Not Applicable	Not Applicable	Not Applicable	Not Applicable
168	2022-05-03 14:52:59	2022-05-03 15:00:02	anonymous	14	2	KE	MAMA	2022-02-16	Secondary	Mama	1-4	Currently married	19-25yrs	Kwanza	Hapana	Mama	Baba	Zege/saruji	Mabati	Bomba la maji (dawa)	Choo cha kuflashi	Uchimbaji madini/mawe/mchanga	Not Applicable	120000	Hapana	Not Applicable	Iliyosagwa	0	Hapana	Not Applicable	0	0	Not Applicable	Not Applicable	Katika jamii	Vyakula kwa mtoto;	Hapana	Ndiyo	Sijui	Ndiyo	Not Applicable	Not applicable	Not Applicable	Not Applicable	Not Applicable	Not Applicable	Not Applicable	Not Applicable	Not Applicable
169	2022-05-03 15:00:16	2022-05-03 15:06:08	anonymous	15	4	ME	MAMA MDOGO	2022-02-17	Secondary	Mama	1-4	Unmarried	19-25yrs	Kwanza	Hapana	Mama mkubwa/mdogo	Mama	Zege/saruji	Mabati	Bomba la maji (dawa)	Choo cha shimo	Umeajiajiri/biashara	Not Applicable	150000	Ndiyo	Ndiyo	Iliyosagwa	0:20	Ndiyo	Bodaboda	1000	0:10	Ndiyo	Bodaboda	Katika jamii	Ujuzi kama mzazi/mlezi;	Ndiyo	Ndiyo	Hapana	Ndiyo	Not Applicable	Not applicable	Not Applicable	Not Applicable	Not Applicable	Not Applicable	Ndiyo	Napenda mno	Kabla ya chakula
170	2022-05-03 15:06:36	2022-05-03 15:11:51	anonymous	16	4	KE	BIBI	2022-02-17	Primary	Bibi	>5	Currently married	>25yrs	Kwanza	Hapana	Bibi	Babu	Siyo cement (udongo)	Mbao/Mianzi	Bomba la maji (dawa)	Choo cha shimo	Kilimo/Ufugaji	Kati ya miezi 3 mpaka 9	90000	Ndiyo	Ndiyo	Iliyosagwa	0:45	Ndiyo	Bodaboda	2000	0:45	Ndiyo	Bodaboda	Katika jamii	Vyakula kwa mtoto;	Ndiyo	Ndiyo	Hapana	Sijui	Not Applicable	Not applicable	Not Applicable	Not Applicable	Not Applicable	Not Applicable	Ndiyo	Sipendi kabisa	Kabla ya chakula
171	2022-05-10 08:28:48	2022-05-10 08:41:53	anonymous	16	3	ME	bibi	2022-02-08	No Education na hajui kusoma na kuandika	Bibi	1-4	Widow/widower	>25yrs	Pili	Hapana	Bibi	Bibi	Zege/saruji	Mabati	Kisima kirefu/pampu ya mkono	Choo cha shimo	Umeajiajiri/biashara	Not Applicable	2000	Hapana	Not Applicable	Iliyosagwa	0:15	Hapana	Not Applicable	0	0	Not Applicable	Basi (usafiri wa jamii)	Katika jamii	Afya ya mtoto;Vyakula kwa mtoto;Ujuzi kama mzazi/mlezi;	Ndiyo	Ndiyo	Hapana	Hapana	Hapana	Not applicable	Not Applicable	Not Applicable	Not Applicable	Not Applicable	Hapana	Not Applicable	Not Applicable
172	2022-05-10 08:42:01	2022-05-10 08:57:44	anonymous	17	4	KE	Mama	2022-02-09	No Education na hajui kusoma na kuandika	Mama	1-4	Currently married	>25yrs	Pili	Hapana	Mama	Mama	Zege/saruji	Mabati	Bomba la maji (dawa)	Choo cha shimo	Umeajiajiri/biashara	Not Applicable	2500	Hapana	Not Applicable	Iliyosagwa	2:00	Ndiyo	Basi	2000	0:15	Hapana	Not Applicable	TV	Afya ya mtoto;Vyakula kwa mtoto;Ujuzi kama mzazi/mlezi;	Hapana	Ndiyo	Hapana	Ndiyo	Hapana	Not applicable	Not Applicable	Not Applicable	Not Applicable	Not Applicable	Hapana	Not Applicable	Not Applicable
173	2022-05-10 08:57:50	2022-05-10 09:50:58	anonymous	18	4	KE	Mama	2022-02-10	Secondary	Mama	1-4	Currently married	19-25yrs	Pili	Hapana	Mama	Mama	Zege/saruji	Mabati	Kisima kirefu/pampu ya mkono	Choo cha shimo	Umeajiajiri/biashara	Not Applicable	2000	Hapana	Not Applicable	Iliyosagwa	0:30	Ndiyo	Bodaboda	1500	0;5	Hapana	Not Applicable	Katika jamii	Afya ya mtoto;Vyakula kwa mtoto;Ujuzi kama mzazi/mlezi;	Hapana	Hapana	Ndiyo	Ndiyo	Hapana	Not applicable	Not Applicable	Not Applicable	Not Applicable	Not Applicable	Hapana	Not Applicable	Not Applicable
174	2022-05-16 16:05:11	2022-05-16 16:13:25	anonymous	11	2	ME	mama	2022-03-24	Secondary	Mama	1-4	Unmarried	>25yrs	Pili	Hapana	Kaka/Dada	Kaka/dada	Vigae	Mabati	Bomba la maji (bila dawa)	Choo cha kuflashi	Umeajiajiri/biashara	Not Applicable	14000	Hapana	Not Applicable	Iliyosagwa	30	Ndiyo	Bodaboda	2000	20	Hapana	Not Applicable	Katika jamii	Afya ya mtoto;Vyakula kwa mtoto;Ujuzi kama mzazi/mlezi;	Hapana	Ndiyo	Ndiyo	Ndiyo	Hapana	Not applicable	Not Applicable	Not Applicable	Not Applicable	Not Applicable	Hapana	Not Applicable	Not Applicable
175	2022-05-16 16:13:35	2022-05-16 16:21:10	anonymous	12	3	KE	BABA	2022-03-24	Primary	Baba	>5	Currently married	>25yrs	Watatu na zaidi	Hapana	Mama	Kaka/dada	Siyo cement (udongo)	Mabati	Kisima kirefu/pampu ya mkono	Choo cha shimo	Kilimo/Ufugaji	Zaidi ya miezi 9	21000	Hapana	Hapana	Iliyosagwa	30	Ndiyo	Bodaboda	8000	10	Not Applicable	Not Applicable	Katika jamii	Vyakula kwa mtoto;	Ndiyo	Ndiyo	Hapana	Hapana	Hapana	Not applicable	Not Applicable	Not Applicable	Not Applicable	Not Applicable	Hapana	Not Applicable	Not Applicable
176	2022-05-16 16:21:16	2022-05-16 16:28:30	anonymous	13	3	KE	MAMA	2022-03-10	Primary	Mama	1-4	Separated	19-25yrs	Pili	Hapana	Mama	Mama	Siyo cement (udongo)	Mabati	Kisima kirefu/pampu ya mkono	Choo cha shimo	Kilimo/Ufugaji	Chini ya miezi 3	7000	Hapana	Hapana	Mawe	1HR	Ndiyo	Bodaboda	4000	2	Hapana	Not Applicable	Katika jamii	Vyakula kwa mtoto;	Ndiyo	Ndiyo	Hapana	Hapana	Hapana	Not applicable	Not Applicable	Not Applicable	Not Applicable	Not Applicable	Hapana	Not Applicable	Not Applicable
177	2022-05-17 09:03:11	2022-05-17 09:18:13	anonymous		2	ME	mama	2022-05-10	Primary	Mama	1-4	Separated	19-25yrs	Watatu na zaidi	Hapana	Mama	Mama	Siyo cement (udongo)	Mabati	Kisima kirefu/pampu ya mkono	Choo cha shimo	Kilimo/Ufugaji	Chini ya miezi 3	7000	Hapana	Not Applicable	Mawe	1HR	Ndiyo	Bodaboda	4000	2MIN	Hapana	Not Applicable	Katika jamii	Vyakula kwa mtoto;	Hapana	Ndiyo	Hapana	Hapana	Not Applicable	Not applicable	Not Applicable	Not Applicable	Not Applicable	Not Applicable	Not Applicable	Not Applicable	Not Applicable
178	2022-05-17 09:18:23	2022-05-17 09:29:22	anonymous		7	KE	Mama	2022-03-28	Primary	Mama	1-4	Currently married	>25yrs	Kwanza	Hapana	Mama	Mama	Siyo cement (udongo)	Mabati	Bomba la maji (dawa)	Choo cha kuflashi	Umeajiajiri/biashara	Not Applicable	10000	Ndiyo	Ndiyo	Iliyosagwa	3MIN	Hapana	Not Applicable		5MIN	Hapana	Not Applicable	Katika jamii	Afya ya mtoto;	Ndiyo	Ndiyo	Hapana	Hapana	Ndiyo	Napenda sana	Kabla ya chakula	Pamoja na maji	Rahisi	Vidonge	Ndiyo	Napenda kiasi	Kabla ya chakula
179	2022-05-17 09:29:37	2022-05-17 09:39:16	anonymous		6	KE	BABA MDOGO	2022-03-28	Secondary	Baba	>5	Unmarried	19-25yrs	Kwanza	Hapana	Bibi	Bibi	Vigae	Mabati	Bomba la maji (dawa)	Choo cha kuflashi	Umeajiajiri/biashara	Not Applicable	20000	Ndiyo	Ndiyo	Iliyosagwa	10MIN	Hapana	Not Applicable		5MIN	Hapana	Not Applicable	Katika jamii	Afya ya mtoto;Vyakula kwa mtoto;Ujuzi kama mzazi/mlezi;	Ndiyo	Ndiyo	Ndiyo	Hapana	Not Applicable	Not applicable	Not Applicable	Not Applicable	Not Applicable	Not Applicable	Ndiyo	Napenda kidogo	Baada ya chakula
180	2022-05-17 09:39:32	2022-05-17 09:49:38	anonymous		7	ME	BIBI	2022-03-28	Primary	Bibi	1-4	Currently married	>25yrs	Kwanza	Hapana	Bibi	Babu	Zege/saruji	Mabati	Bomba la maji (dawa)	Choo cha kuflashi	Umeajiajiri/biashara	Not Applicable	70000	Ndiyo	Ndiyo	Iliyosagwa	15MIN	Hapana	Not Applicable		20MIN	Hapana	Not Applicable	Katika jamii	Ujuzi kama mzazi/mlezi;	Ndiyo	Ndiyo	Hapana	Hapana	Ndiyo	Napenda kiasi	Kabla ya chakula	Pamoja na maji	Rahisi	Vidonge	Ndiyo	Napenda sana	Kabla ya chakula
181	2022-05-17 09:50:01	2022-05-17 10:05:52	anonymous		6	ME	mama	2022-03-04	Primary	Mama	5	Separated	>25yrs	Watatu na zaidi	Hapana	Mama	Mama	Siyo cement (udongo)	Mabati	Bomba la maji (dawa)	Choo cha kuflashi	Umeajiajiri/biashara	Not Applicable	49000	Ndiyo	Ndiyo	Iliyosagwa	5MIN	Hapana	Not Applicable		2MIN	Hapana	Not Applicable	Katika jamii	Ujuzi kama mzazi/mlezi;	Ndiyo	Ndiyo	Hapana	Hapana	Not Applicable	Not applicable	Not Applicable	Not Applicable	Not Applicable	Not Applicable	Ndiyo	Napenda sana	Kabla ya chakula
182	2022-05-17 10:06:07	2022-05-17 10:35:58	anonymous		6	ME	MAMA	2022-03-04	No Education na hajui kusoma na kuandika	Mama	1-4	Separated	>25yrs	Watatu na zaidi	Hapana	Kaka/Dada	Kaka/dada	Siyo cement (udongo)	Mabati	Kisima kirefu/pampu ya mkono	Choo cha shimo	Umeajiriwa ofisini	Not Applicable	14000	Hapana	Hapana	Iliyosagwa	15MIN	Hapana	Not Applicable		15	Hapana	Not Applicable	Katika jamii	Vyakula kwa mtoto;	Ndiyo	Ndiyo	Hapana	Hapana	Not Applicable	Not applicable	Not Applicable	Not Applicable	Not Applicable	Not Applicable	Ndiyo	Napenda sana	Kabla ya chakula
183	2022-05-17 10:39:02	2022-05-17 11:54:52	anonymous		6	ME	MAMA	2022-04-04	Primary	Mama	1-4	Separated	>25yrs	Watatu na zaidi	Hapana	Kaka/Dada	Kaka/dada	Zege/saruji	Mabati	Bomba la maji (dawa)	Choo cha kuflashi	Umeajiajiri/biashara	Not Applicable	28000	Ndiyo	Ndiyo	Iliyosagwa	30MIN	Hapana	Not Applicable		45MIN	Hapana	Not Applicable	Katika jamii	Afya ya mtoto;Vyakula kwa mtoto;	Ndiyo	Ndiyo	Hapana	Hapana	Hapana	Not applicable	Not Applicable	Not Applicable	Not Applicable	Not Applicable	Ndiyo	Napenda sana	Kabla ya chakula
184	2022-05-17 12:01:38	2022-05-17 12:09:12	anonymous		3	KE	MAMA	2022-03-17	Primary	Mama	1-4	Separated	>25yrs	Watatu na zaidi	Hapana	Mama	Baba	Zege/saruji	Mabati	Bomba la maji (dawa)	Choo cha kuflashi	Umeajiajiri/biashara	Not Applicable	30000	Hapana	Hapana	Iliyosagwa	30MIN	Hapana	Not Applicable		30MIN	Not Applicable	Not Applicable	Katika jamii	Ujuzi kama mzazi/mlezi;	Ndiyo	Ndiyo	Ndiyo	Hapana	Not Applicable	Not applicable	Not Applicable	Not Applicable	Not Applicable	Not Applicable	Not Applicable	Not Applicable	Not Applicable
185	2022-05-17 12:09:25	2022-05-17 12:17:33	anonymous		5	KE	MAMA	2022-02-17	Primary	Mama	1-4	Separated	>25yrs	Kwanza	Hapana	Mama	Mama	Zege/saruji	Mabati	Bomba la maji (dawa)	Choo cha kuflashi	Umeajiajiri/biashara	Not Applicable	70000	Ndiyo	Ndiyo	Iliyosagwa	30MIN	Hapana	Not Applicable		15	Hapana	Not Applicable	Katika jamii	Afya ya mtoto;Vyakula kwa mtoto;	Ndiyo	Ndiyo	Ndiyo	Ndiyo	Not Applicable	Not applicable	Not Applicable	Not Applicable	Not Applicable	Not Applicable	Ndiyo	Napenda kiasi	Baada ya chakula
186	2022-05-17 12:17:44	2022-05-17 12:30:43	anonymous		6	ME	MAMA MDOGO	2022-03-07	Secondary	Mjomba/Shangazi	1-4	Separated	>25yrs	Pili	Hapana	Bibi	Kaka/dada	Zege/saruji	Mabati	Bomba la maji (dawa)	Choo cha shimo	Umeajiajiri/biashara	Not Applicable	0	Ndiyo	Ndiyo	Iliyosagwa	5	Hapana	Not Applicable		2	Hapana	Not Applicable	Katika jamii	Afya ya mtoto;Vyakula kwa mtoto;Ujuzi kama mzazi/mlezi;	Ndiyo	Ndiyo	Ndiyo	Ndiyo	Ndiyo	Napenda sana	Baada ya chakula	Pamoja na juisi	Rahisi	Vidonge	Ndiyo	Napenda sana	Kabla ya chakula
187	2022-05-17 12:30:54	2022-05-17 12:36:55	anonymous		2	KE	MAMA	2022-03-10	Primary	Mama	1-4	Separated	>25yrs	Pili	Ndiyo	Mama	Bibi	Zege/saruji	Mabati	Kisima kirefu/pampu ya mkono	Choo cha kuflashi	Umeajiajiri/biashara	Not Applicable	30000	Hapana	Hapana	Iliyosagwa	1HR	Ndiyo	Bodaboda	2000	30MIN	Hapana	Not Applicable	Katika jamii	Afya ya mtoto;Ujuzi kama mzazi/mlezi;	Hapana	Ndiyo	Hapana	Hapana	Not Applicable	Not applicable	Not Applicable	Not Applicable	Not Applicable	Not Applicable	Not Applicable	Not Applicable	Not Applicable
188	2022-05-17 12:37:11	2022-05-17 13:31:07	anonymous		1	ME	MAMA	2022-02-17	No Education na hajui kusoma na kuandika	Mama	1-4	Currently married	>25yrs	Pili	Hapana	Mama	Mama	Zege/saruji	Mabati	Kisima kirefu/pampu ya mkono	Choo cha shimo	Kilimo/Ufugaji	Zaidi ya miezi 9	8000	Hapana	Hapana	Iliyosagwa	1HR	Ndiyo	Bodaboda	2000	10MIN	Hapana	Not Applicable	Mtandao wa simu	Afya ya mtoto;Vyakula kwa mtoto;	Hapana	Ndiyo	Ndiyo	Hapana	Not Applicable	Not applicable	Not Applicable	Not Applicable	Not Applicable	Not Applicable	Not Applicable	Not Applicable	Not Applicable
189	2022-05-17 13:33:10	2022-05-17 13:43:53	anonymous		5	KE	BABA	2022-02-14	Primary	Baba	1-4	Currently married	>25yrs	Kwanza	Hapana	Jirani	Baba	Zege/saruji	Mabati	Bomba la maji (dawa)	Choo cha shimo	Umeajiriwa ofisini	Not Applicable	35000	Ndiyo	Hapana	Iliyosagwa	8MIN	Ndiyo	Basi	1600	8MIN	Hapana	Not Applicable	Katika jamii	Afya ya mtoto;	Hapana	Ndiyo	Ndiyo	Sijui	Ndiyo	Sipendi kidogo	Baada ya chakula	Pamoja na maji	Vigumu	Kimiminika (maji)	Ndiyo	Sipendi kiasi	Baada ya chakula
190	2022-05-17 13:44:10	2022-05-17 13:55:47	anonymous		8	ME	BIBI	2022-02-08	Secondary	Bibi	1-4	Currently married	>25yrs	Watatu na zaidi	Hapana	Bibi	Shangazi	Siyo cement (udongo)	Mabati	Bomba la maji (dawa)	Choo cha kuflashi	Umeajiajiri/biashara	Not Applicable	0	Ndiyo	Ndiyo	Iliyosagwa	3MIN	Ndiyo	Basi	400	3MIN	Hapana	Not Applicable	Katika jamii	Ujuzi kama mzazi/mlezi;	Ndiyo	Ndiyo	Hapana	Hapana	Not Applicable	Not applicable	Not Applicable	Not Applicable	Not Applicable	Not Applicable	Ndiyo	Napenda sana	Baada ya chakula
191	2022-05-17 13:56:04	2022-05-17 14:26:08	anonymous		9	KE	DADA	2022-02-07	Secondary	Kaka au Dada yake mtoto	1-4	Unmarried	14-18yrs	Watatu na zaidi	Hapana	Kaka/Dada	Baba	Zege/saruji	Mabati	Bomba la maji (dawa)	Choo cha kuflashi	Uvuvi	Not Applicable	10000	Ndiyo	Ndiyo	Iliyosagwa	5MIN	Hapana	Not Applicable		5MIN	Hapana	Not Applicable	Katika jamii	Afya ya mtoto;Vyakula kwa mtoto;Ujuzi kama mzazi/mlezi;	Ndiyo	Ndiyo	Hapana	Hapana	Ndiyo	Napenda sana	Baada ya chakula	Pamoja na maji	Rahisi	Vidonge	Ndiyo	Napenda sana	Baada ya chakula
192	2022-05-17 14:26:22	2022-05-17 14:31:53	anonymous		3	KE	MAMA	2022-02-07	Secondary	Mama	1-4	Separated	>25yrs	Kwanza	Hapana	Mama	Jirani	Zege/saruji	Mabati	Bomba la maji (dawa)	Choo cha kuflashi	Umeajiriwa ofisini	Not Applicable	21000	Hapana	Not Applicable	Iliyosagwa	30MIN	Hapana	Not Applicable		10MIN	Hapana	Not Applicable	Katika jamii	Ujuzi kama mzazi/mlezi;	Hapana	Ndiyo	Ndiyo	Hapana	Not Applicable	Not applicable	Not Applicable	Not Applicable	Not Applicable	Not Applicable	Not Applicable	Not Applicable	Not Applicable
193	2022-05-17 14:33:02	2022-05-17 14:50:25	anonymous		3	KE	MAMA	2022-02-03	Primary	Mama	1-4	Currently married	>25yrs	Watatu na zaidi	Hapana	Mama	Bibi	Zege/saruji	Mabati	Bomba la maji (dawa)	Choo cha kuflashi	Umeajiajiri/biashara	Not Applicable	21000	Hapana	Not Applicable	Iliyosagwa	20MIN	Ndiyo	Bodaboda	1000	10MIN	Not Applicable	Not Applicable	Katika jamii	Afya ya mtoto;	Hapana	Ndiyo	Hapana	Hapana	Not Applicable	Not applicable	Not Applicable	Not Applicable	Not Applicable	Not Applicable	Not Applicable	Not Applicable	Not Applicable
194	2022-05-17 14:50:43	2022-05-17 14:59:33	anonymous		2	KE	MAMA	2022-03-03	Secondary	Mama	1-4	Separated	>25yrs	Watatu na zaidi	Hapana	Mama	Mama	Zege/saruji	Mabati	Kisima kirefu/pampu ya mkono	Choo cha kuflashi	Kilimo/Ufugaji	Zaidi ya miezi 9	15000	Hapana	Hapana	Mawe	1HR	Ndiyo	Bodaboda	5000	30MN	Not Applicable	Not Applicable	Katika jamii	Afya ya mtoto;Vyakula kwa mtoto;Ujuzi kama mzazi/mlezi;	Hapana	Ndiyo	Hapana	Hapana	Not Applicable	Not applicable	Not Applicable	Not Applicable	Not Applicable	Not Applicable	Not Applicable	Not Applicable	Not Applicable
195	2022-05-17 14:59:50	2022-05-17 15:06:48	anonymous		2	ME	BABA	2022-03-04	Primary	Baba	1-4	Currently married	19-25yrs	Kwanza	Hapana	Bibi	Mama	Zege/saruji	Mabati	Bomba la maji (dawa)	Choo cha kuflashi	Umeajiajiri/biashara	Not Applicable	21000	Hapana	Hapana	Iliyosagwa	15MIN	Hapana	Not Applicable		6MIN	Not Applicable	Not Applicable	Katika jamii	Vyakula kwa mtoto;Afya ya mtoto;	Hapana	Ndiyo	Ndiyo	Ndiyo	Not Applicable	Not applicable	Not Applicable	Not Applicable	Not Applicable	Not Applicable	Not Applicable	Not Applicable	Not Applicable
196	2022-05-17 15:07:40	2022-05-17 15:16:23	anonymous		8MONTH	ME	BIBI	2022-02-17	Primary	Bibi	1-4	Currently married	>25yrs	Watatu na zaidi	Hapana	Kaka/Dada	Bibi	Zege/saruji	Mabati	Bomba la maji (dawa)	Choo cha kuflashi	Haujaajiriwa na hauna shughuli yoyote	Not Applicable	14000	Hapana	Hapana	Iliyosagwa	30MIN	Hapana	Not Applicable		30MIN	Not Applicable	Not Applicable	Katika jamii	Ujuzi kama mzazi/mlezi;	Hapana	Ndiyo	Hapana	Hapana	Not Applicable	Not applicable	Not Applicable	Not Applicable	Not Applicable	Not Applicable	Not Applicable	Not Applicable	Not Applicable
197	2022-05-17 15:20:51	2022-05-17 15:26:27	anonymous		4	KE	MAMA	2022-02-17	Primary	Mama	1-4	Unmarried	19-25yrs	Kwanza	Hapana	Mama	Mama	Zege/saruji	Mabati	Bomba la maji (dawa)	Hakuna choo	Umeajiajiri/biashara	Not Applicable	49000	Ndiyo	Ndiyo	Iliyosagwa	1HR	Ndiyo	Bodaboda	1000	12MIN	Hapana	Not Applicable	Katika jamii	Ujuzi kama mzazi/mlezi;	Hapana	Ndiyo	Hapana	Hapana	Not Applicable	Not applicable	Not Applicable	Not Applicable	Not Applicable	Not Applicable	Not Applicable	Not Applicable	Not Applicable
198	2022-05-17 15:59:23	2022-05-19 12:00:42	anonymous		7MONTH	ME	MAMA	2022-02-15	No Education na hajui kusoma na kuandika	Mama	>5	Currently married	>25yrs	Watatu na zaidi	Hapana	Mama	Mama	Siyo cement (udongo)	Mabati	Kisima kirefu/pampu ya mkono	Choo cha shimo	Kilimo/Ufugaji	Not Applicable	10000	Hapana	Hapana	Mawe	15	Ndiyo	Bodaboda	4000	1hr	Hapana	Not Applicable	Katika jamii	Afya ya mtoto;	Hapana	Ndiyo	Hapana	Hapana	Not Applicable	Not applicable	Not Applicable	Not Applicable	Not Applicable	Not Applicable	Not Applicable	Not Applicable	Not Applicable
199	2022-05-19 12:00:56	2022-05-19 12:49:47	anonymous		3	KE	MAMA	2022-02-24	Primary	Mama	1-4	Currently married	>25yrs	Watatu na zaidi	Hapana	Mama	Baba	Zege/saruji	Mabati	Bomba la maji (dawa)	Choo cha kuflashi	Umeajiajiri/biashara	Not Applicable	30000	Hapana	Hapana	Iliyosagwa	10MIN	Hapana	Not Applicable	0	5MIN	Hapana	Not Applicable	Katika jamii	Ujuzi kama mzazi/mlezi;	Hapana	Ndiyo	Hapana	Hapana	Not Applicable	Not applicable	Not Applicable	Not Applicable	Not Applicable	Not Applicable	Ndiyo	Napenda kiasi	Baada ya chakula
200	2022-05-19 12:50:00	2022-05-19 13:41:19	anonymous		6	ME	BABA	2022-02-14	Secondary	Baba	1-4	Currently married	>25yrs	Kwanza	Hapana	Baba	Mama	Zege/saruji	Mabati	Kisima kirefu/pampu ya mkono	Choo cha kuflashi	Umeajiajiri/biashara	Not Applicable	10000	Ndiyo	Ndiyo	Iliyosagwa	5MIN	Ndiyo	Bodaboda	2000	3MIN	Hapana	Not Applicable	Mafunzo rasmi	Ujuzi kama mzazi/mlezi;	Ndiyo	Ndiyo	Hapana	Hapana	Not Applicable	Not applicable	Not Applicable	Not Applicable	Not Applicable	Not Applicable	Ndiyo	Napenda sana	Kabla ya chakula
201	2022-05-19 14:32:15	2022-05-19 14:39:57	anonymous		4	KE	MAMA	2022-03-03	Primary	Mama	1-4	Separated	>25yrs	Watatu na zaidi	Hapana	Mama	Bibi	Siyo cement (udongo)	Mabati	Bomba la maji (dawa)	Choo cha shimo	Umeajiajiri/biashara	Not Applicable	14000	Ndiyo	Ndiyo	Iliyosagwa	1HRS	Ndiyo	Bodaboda	1000	15MIN	Hapana	Not Applicable	Katika jamii	Ujuzi kama mzazi/mlezi;	Ndiyo	Ndiyo	Hapana	Hapana	Not Applicable	Not applicable	Not Applicable	Not Applicable	Not Applicable	Not Applicable	Ndiyo	Napenda sana	Kabla ya chakula
202	2022-05-19 14:40:47	2022-05-19 14:55:02	anonymous		6	KE	MAMA	2022-03-04	No Education na hajui kusoma na kuandika	Mama	1-4	Currently married	>25yrs	Watatu na zaidi	Hapana	Mama	Mama	Siyo cement (udongo)	Mabati	Bomba la maji (dawa)	Choo cha shimo	Kilimo/Ufugaji	Kati ya miezi 3 mpaka 9	14000	Ndiyo	Hapana	Iliyosagwa	1HRS	Hapana	Not Applicable		30MIN	Hapana	Not Applicable	Katika jamii	Ujuzi kama mzazi/mlezi;	Hapana	Hapana	Hapana	Hapana	Not Applicable	Not applicable	Not Applicable	Not Applicable	Not Applicable	Not Applicable	Not Applicable	Not Applicable	Not Applicable
203	2022-05-19 14:55:20	2022-05-19 15:00:44	anonymous		2	ME	MAMA	2022-02-24	No Education na hajui kusoma na kuandika	Mama	1-4	Separated	>25yrs	Watatu na zaidi	Hapana	Mama	Mama	Siyo cement (udongo)	Mabati	Kisima kirefu/pampu ya mkono	Choo cha shimo	Kilimo/Ufugaji	Kati ya miezi 3 mpaka 9	0	Hapana	Hapana	Iliyosagwa	2MIN	Hapana	Not Applicable		2MIN	Hapana	Not Applicable	Katika jamii	Ujuzi kama mzazi/mlezi;Afya ya mtoto;	Hapana	Ndiyo	Hapana	Hapana	Hapana	Not applicable	Not Applicable	Not Applicable	Not Applicable	Not Applicable	Not Applicable	Not Applicable	Not Applicable
204	2022-05-19 15:01:50	2022-05-19 15:08:09	anonymous		4	ME	DADA	2022-02-24	Secondary	Kaka au Dada yake mtoto	1-4	Separated	>25yrs	Watatu na zaidi	Hapana	Shangazi	Shangazi	Zege/saruji	Mabati	Kisima kirefu/pampu ya mkono	Choo cha kuflashi	Umeajiajiri/biashara	Not Applicable	21000	Hapana	Hapana	Iliyosagwa	30MIN	Hapana	Not Applicable	0	30MIN	Hapana	Not Applicable	Katika jamii	Ujuzi kama mzazi/mlezi;	Ndiyo	Ndiyo	Hapana	Ndiyo	Ndiyo	Napenda kidogo	Kabla ya chakula	Pamoja na juisi	Vigumu	Vidonge	Ndiyo	Napenda sana	Kabla ya chakula
205	2022-05-19 15:08:29	2022-05-19 15:14:22	anonymous		5	KE	MAMA	2022-02-24	No Education na hajui kusoma na kuandika	Mama	1-4	Separated	>25yrs	Watatu na zaidi	Hapana	Mama	Mama	Siyo cement (udongo)	Mabati	Kisima kirefu/pampu ya mkono	Choo cha kuflashi	Kilimo/Ufugaji	Chini ya miezi 3	14000	Ndiyo	Ndiyo	Mawe	10MIN	Hapana	Not Applicable	0	2MIN	Hapana	Not Applicable	Katika jamii	Ujuzi kama mzazi/mlezi;	Ndiyo	Ndiyo	Ndiyo	Hapana	Ndiyo	Sipendi kiasi	Baada ya chakula	Pamoja na maji	Rahisi	Vidonge	Ndiyo	Napenda sana	Kabla ya chakula
206	2022-05-19 15:14:33	2022-05-19 15:20:33	anonymous		2	KE	MAMA	2022-02-24	No Education na hajui kusoma na kuandika	Mama	1-4	Unmarried	19-25yrs	Kwanza	Hapana	Mama	Bibi	Siyo cement (udongo)	Mabati	Bomba la maji (dawa)	Hakuna choo	Kilimo/Ufugaji	Kati ya miezi 3 mpaka 9	21000	Hapana	Hapana	Mawe	30MIN	Hapana	Not Applicable	0	10MIN	Hapana	Not Applicable	Katika jamii	Ujuzi kama mzazi/mlezi;	Hapana	Ndiyo	Hapana	Hapana	Not Applicable	Not applicable	Not Applicable	Not Applicable	Not Applicable	Not Applicable	Not Applicable	Not Applicable	Not Applicable
207	2022-05-19 15:22:06	2022-05-19 16:26:10	anonymous		2	ME	MAMA	2022-02-24	Primary	Mjomba/Shangazi	5	Unmarried	>25yrs	Watatu na zaidi	Hapana	Shangazi	Mama	Siyo cement (udongo)	Mabati	Bomba la maji (dawa)	Hakuna choo	Kilimo/Ufugaji	Chini ya miezi 3	0	Hapana	Hapana	Mawe	1HR	Ndiyo	Bodaboda	4000	5MIN	Hapana	Not Applicable	Katika jamii	Vyakula kwa mtoto;	Ndiyo	Ndiyo	Hapana	Hapana	Not Applicable	Not applicable	Not Applicable	Not Applicable	Not Applicable	Not Applicable	Not Applicable	Not Applicable	Not Applicable
208	2022-05-24 08:50:05	2022-05-25 12:03:35	anonymous		3	KE	Mlezi	2022-02-03	Secondary	Mama mkubwa/mdogo	>5	Currently married	>25yrs	Kwanza	Hapana	Mama mkubwa/mdogo	Mama mkubwa/mdogo	Vigae	Mabati	Bomba la maji (dawa)	Choo cha kuflashi	Umeajiriwa ofisini	Not Applicable	10000	Hapana	Hapana	Iliyosagwa	30MIN	Hapana	Not Applicable	0	1HR	Ndiyo	Bodaboda	Katika jamii	Afya ya mtoto;Ujuzi kama mzazi/mlezi;	Hapana	Ndiyo	Hapana	Hapana	Hapana	Not applicable	Not Applicable	Not Applicable	Not Applicable	Not Applicable	Hapana	Not Applicable	Not Applicable
209	2022-05-25 12:03:39	2022-05-25 12:21:23	anonymous		4	ME	MAMA MZAZI	2022-02-24	Primary	Mama	>5	Currently married	>25yrs	Watatu na zaidi	Hapana	Mama	Kaka/dada	Zege/saruji	Mabati	Bomba la maji (dawa)	Choo cha kuflashi	Umeajiajiri/biashara	Not Applicable	30000	Hapana	Hapana	Iliyosagwa	20MIN	Hapana	Not Applicable		5MIN	Hapana	Not Applicable	Katika jamii	Afya ya mtoto;Ujuzi kama mzazi/mlezi;	Hapana	Ndiyo	Hapana	Hapana	Hapana	Not applicable	Not Applicable	Not Applicable	Not Applicable	Not Applicable	Ndiyo	Sipendi kiasi	Kabla ya chakula
210	2022-05-25 12:21:43	2022-05-25 12:33:49	anonymous		6	ME	BABA	2022-02-14	Primary	Baba	1-4	Currently married	>25yrs	Kwanza	Hapana	Mama	Baba	Siyo cement (udongo)	Mabati	Bomba la maji (dawa)	Hakuna choo	Kilimo/Ufugaji	Kati ya miezi 3 mpaka 9	0	Ndiyo	Hapana	Mawe	30MIN	Hapana	Not Applicable		1HR	Hapana	Not Applicable	Katika jamii	Ujuzi kama mzazi/mlezi;Vyakula kwa mtoto;	Ndiyo	Ndiyo	Hapana	Hapana	Hapana	Not applicable	Not Applicable	Not Applicable	Not Applicable	Not Applicable	Ndiyo	Napenda sana	Kabla ya chakula
211	2022-05-25 12:34:04	2022-05-25 12:53:54	anonymous		2YRS	ME	MAMA	2022-02-14	Primary	Mama	>5	Currently married	>25yrs	Watatu na zaidi	Hapana	Kaka/Dada	Mama	Zege/saruji	Mabati	Kisima kirefu/pampu ya mkono	Choo cha kuflashi	Kilimo/Ufugaji	Kati ya miezi 3 mpaka 9	21000	Hapana	Hapana	Iliyosagwa	30MIN	Hapana	Not Applicable		30MIN	Not Applicable	Not Applicable	Katika jamii	Vyakula kwa mtoto;	Hapana	Ndiyo	Hapana	Hapana	Hapana	Not applicable	Not Applicable	Not Applicable	Not Applicable	Not Applicable	Hapana	Not Applicable	Not Applicable
212	2022-05-25 12:54:10	2022-05-25 13:02:23	anonymous		3yrs	KE	BIBI	2022-02-10	Primary	Bibi	1-4	Unmarried	>25yrs	Pili	Ndiyo	Bibi	Bibi	Zege/saruji	Mabati	Bomba la maji (dawa)	Choo cha kuflashi	Umeajiajiri/biashara	Not Applicable	14000	Hapana	Hapana	Iliyosagwa	30MIN	Ndiyo	Bodaboda	1000	30MIN	Hapana	Bodaboda	Katika jamii	Ujuzi kama mzazi/mlezi;	Ndiyo	Ndiyo	Hapana	Hapana	Not Applicable	Not applicable	Not Applicable	Not Applicable	Not Applicable	Not Applicable	Not Applicable	Not Applicable	Not Applicable
213	2022-05-26 08:06:46	2022-05-26 08:14:07	anonymous		5	ME	MAMA	2022-02-15	No Education na hajui kusoma na kuandika	Mama	1-4	Currently married	19-25yrs	Kwanza	Hapana	Mama	Mama	Zege/saruji	Mabati	Bomba la maji (dawa)	Choo cha kuflashi	Haujaajiriwa na hauna shughuli yoyote	Not Applicable	21000	Ndiyo	Ndiyo	Iliyosagwa	1HR	Hapana	Not Applicable		30MIN	Hapana	Not Applicable	Katika jamii	Afya ya mtoto;	Hapana	Ndiyo	Hapana	Hapana	Hapana	Not applicable	Not Applicable	Not Applicable	Not Applicable	Not Applicable	Ndiyo	Napenda kiasi	Baada ya chakula
214	2022-05-26 08:14:26	2022-05-26 08:28:52	anonymous		7MONTH	KE	MAMA	2022-02-09	No Education na hajui kusoma na kuandika	Mama	>5	Divorced	19-25yrs	Watatu na zaidi	Hapana	Mama	Mama	Siyo cement (udongo)	Mabati	Kisima kirefu/pampu ya mkono	Hakuna choo	Kilimo/Ufugaji	Zaidi ya miezi 9	5000	Hapana	Hapana	Mawe	30MIN	Hapana	Not Applicable		30MIN	Hapana	Not Applicable	Sijui	Afya ya mtoto;Vyakula kwa mtoto;Ujuzi kama mzazi/mlezi;	Hapana	Ndiyo	Hapana	Hapana	Hapana	Not applicable	Not Applicable	Not Applicable	Not Applicable	Not Applicable	Not Applicable	Not Applicable	Not Applicable
215	2022-05-26 08:29:03	2022-05-26 08:33:58	anonymous		5	KE	MAMA	2022-02-07	Primary	Mama	1-4	Separated	>25yrs	Watatu na zaidi	Hapana	Mama	Mama	Zege/saruji	Mabati	Bomba la maji (dawa)	Choo cha kuflashi	Umeajiajiri/biashara	Not Applicable	24000	Hapana	Hapana	Iliyosagwa	40MIN	Hapana	Not Applicable		2MIN	Hapana	Not Applicable	Katika jamii	Vyakula kwa mtoto;Ujuzi kama mzazi/mlezi;	Ndiyo	Ndiyo	Hapana	Hapana	Hapana	Not applicable	Not Applicable	Not Applicable	Not Applicable	Not Applicable	Ndiyo	Napenda sana	Kabla ya chakula
216	2022-05-26 08:34:07	2022-05-26 08:41:36	anonymous		2	KE	MAMA	2022-02-09	No Education na hajui kusoma na kuandika	Mama	1-4	Unmarried	>25yrs	Kwanza	Hapana	Mama	Mama	Zege/saruji	Mabati	Bomba la maji (dawa)	Choo cha kuflashi	Umeajiajiri/biashara	Not Applicable	30000	Hapana	Not Applicable	Iliyosagwa	20MIN	Ndiyo	Bodaboda	2000	2MIN	Not Applicable	Not Applicable	Katika jamii	Vyakula kwa mtoto;	Hapana	Ndiyo	Hapana	Hapana	Hapana	Not applicable	Not Applicable	Not Applicable	Not Applicable	Not Applicable	Not Applicable	Not Applicable	Not Applicable
217	2022-05-26 08:41:54	2022-05-26 11:39:22	anonymous		6YRS	KE	MAMA	2022-02-07	Primary	Mama	1-4	Separated	>25yrs	Pili	Hapana	Mama	Mama	Zege/saruji	Mabati	Bomba la maji (dawa)	Choo cha kuflashi	Umeajiajiri/biashara	Not Applicable	28000	Ndiyo	Ndiyo	Iliyosagwa	15min	Hapana	Not Applicable		2min	Hapana	Not Applicable	Katika jamii	Ujuzi kama mzazi/mlezi;	Ndiyo	Ndiyo	Hapana	Ndiyo	Hapana	Not applicable	Not Applicable	Not Applicable	Not Applicable	Not Applicable	Ndiyo	Napenda sana	Kabla ya chakula
218	2022-05-27 10:35:42	2022-05-27 10:47:01	anonymous	19	2	ME	baba	2022-02-10	Primary	Baba	1-4	Separated	>25yrs	Pili	Hapana	Baba	Baba	Zege/saruji	Mabati	Kisima kirefu/pampu ya mkono	Choo cha shimo	Kilimo/Ufugaji	Kati ya miezi 3 mpaka 9	3000	Hapana	Not Applicable	Iliyosagwa	2:40	Ndiyo	Gari binafsi	8000	0:25	Not Applicable	Not Applicable	Katika jamii	Vyakula kwa mtoto;	Hapana	Ndiyo	Sijui	Hapana	Hapana	Not applicable	Not Applicable	Not Applicable	Not Applicable	Not Applicable	Hapana	Not Applicable	Not Applicable
219	2022-05-27 10:47:14	2022-05-27 12:30:43	anonymous	20	3.25	ME	bibi	2022-02-09	Primary	Bibi	5	Currently married	>25yrs	Watatu na zaidi	Hapana	Bibi	Bibi	Zege/saruji	Mabati	Bomba la maji (dawa)	Choo cha kuflashi	Umeajiajiri/biashara	Not Applicable	10000	Hapana	Hapana	Iliyosagwa	0:30	Ndiyo	Bodaboda	2000	0:15	Hapana	Not Applicable	Katika jamii	Ujuzi kama mzazi/mlezi;	Hapana	Ndiyo	Hapana	Hapana	Not Applicable	Not applicable	Not Applicable	Not Applicable	Not Applicable	Not Applicable	Not Applicable	Not Applicable	Not Applicable
220	2022-05-27 12:33:07	2022-05-27 12:39:13	anonymous	21	5	KE	mama	2022-02-09	Secondary	Mama	5	Currently married	>25yrs	Watatu na zaidi	Hapana	Kaka/Dada	Mama	Zege/saruji	Mabati	Bomba la maji (dawa)	Choo cha kuflashi	Umeajiajiri/biashara	Not Applicable	10000	Ndiyo	Ndiyo	Iliyosagwa	0:30	Ndiyo	Bodaboda	2000	0:15	Hapana	Not Applicable	Mafunzo rasmi	Ujuzi kama mzazi/mlezi;	Hapana	Ndiyo	Ndiyo	Ndiyo	Hapana	Not applicable	Not Applicable	Not Applicable	Not Applicable	Not Applicable	Not Applicable	Not Applicable	Not Applicable
221	2022-05-27 12:39:28	2022-05-27 13:00:46	anonymous	22	5.5	ME	mama	2022-02-08	Primary	Kaka au Dada yake mtoto	1-4	Separated	>25yrs	Watatu na zaidi	Hapana	Mama	Mama	Zege/saruji	Mabati	Bomba la maji (dawa)	Choo cha kuflashi	Umeajiajiri/biashara	Not Applicable	6000	Ndiyo	Hapana	Iliyosagwa	2:45	Ndiyo	Basi	2500	0:20	Hapana	Not Applicable	Mafunzo rasmi	Ujuzi kama mzazi/mlezi;	Ndiyo	Ndiyo	Ndiyo	Sijui	Ndiyo	Sipendi kidogo	Kabla ya chakula	Not Applicable	Vigumu	Vidonge	Hapana	Not Applicable	Not Applicable
222	2022-05-27 13:01:07	2022-05-27 13:08:56	anonymous	23	5.5	KE	mama	2022-02-08	Primary	Mama	>5	Separated	>25yrs	Watatu na zaidi	Hapana	Mama	Mama	Zege/saruji	Mabati	Bomba la maji (dawa)	Choo cha kuflashi	Umeajiajiri/biashara	Not Applicable	6000	Ndiyo	Hapana	Iliyosagwa	2:45	Ndiyo	Basi	2500	0:20	Hapana	Bajaji	Mafunzo rasmi	Ujuzi kama mzazi/mlezi;	Ndiyo	Ndiyo	Ndiyo	Sijui	Hapana	Not applicable	Not Applicable	Not Applicable	Not Applicable	Not Applicable	Not Applicable	Not Applicable	Not Applicable
223	2022-05-27 13:09:29	2022-05-27 13:23:56	anonymous	24	3	KE	mama	2022-02-11	Secondary	Mama	1-4	Separated	>25yrs	Kwanza	Hapana	Bibi	Mama	Zege/saruji	Mabati	Bomba la maji (dawa)	Choo cha kuflashi	Kilimo/Ufugaji	Kati ya miezi 3 mpaka 9	0	Ndiyo	Ndiyo	Iliyosagwa	1:00	Hapana	Bajaji		1:00	Hapana	Not Applicable	Mafunzo rasmi	Vyakula kwa mtoto;	Hapana	Ndiyo	Hapana	Ndiyo	Ndiyo	Sipendi sana	Kabla ya chakula	Not Applicable	Vigumu	Vidonge	Ndiyo	Sipendi sana	Not Applicable
224	2022-05-27 13:28:30	2022-05-27 14:33:08	anonymous	25	8.9	KE	babu	2022-02-10	Primary	Babu	5	Currently married	>25yrs	Pili	Hapana	Babu	Babu	Siyo cement (udongo)	Mabati	Kisima kirefu/pampu ya mkono	Choo cha shimo	Kilimo/Ufugaji	Kati ya miezi 3 mpaka 9	2000	Hapana	Not Applicable	Iliyosagwa	1:30	Ndiyo	Not Applicable	6000	0:20	Hapana	Not Applicable	Mafunzo rasmi	Ujuzi kama mzazi/mlezi;	Ndiyo	Ndiyo	Hapana	Hapana	Hapana	Not applicable	Not Applicable	Not Applicable	Not Applicable	Not Applicable	Ndiyo	Sipendi kiasi	Kabla ya kula wala kunywa chochote
225	2022-05-27 15:08:29	2022-05-27 15:15:41	anonymous	26	4	ME	baba	2022-02-11	Secondary	Baba	>5	Unmarried	>25yrs	Watatu na zaidi	Hapana	Baba	Mama	Zege/saruji	Matofali ya kuchoma	Bomba la maji (dawa)	Choo cha kuflashi	Kilimo/Ufugaji	Chini ya miezi 3	5000	Ndiyo	Ndiyo	Iliyosagwa	0:40	Ndiyo	Basi	400	0:40	Ndiyo	Basi (usafiri wa jamii)	Mafunzo rasmi	Afya ya mtoto;Vyakula kwa mtoto;	Ndiyo	Ndiyo	Ndiyo	Hapana	Hapana	Not applicable	Not Applicable	Not Applicable	Not Applicable	Not Applicable	Ndiyo	Napenda sana	Baada ya chakula
226	2022-06-10 11:05:49	2022-06-10 12:31:13	anonymous	27	1.8	KE	mama	2022-03-24	Secondary	Mama	1-4	Currently married	19-25yrs	Pili	Hapana	Mama	Mama	Mbao	Matofali ya kuchoma	Kisima kirefu/pampu ya mkono	Choo cha shimo	Kilimo/Ufugaji	Zaidi ya miezi 9	2000	Ndiyo	Ndiyo	Mawe	2	Ndiyo	Bodaboda	2000	2	Ndiyo	Basi (usafiri wa jamii)	Katika jamii	Afya ya mtoto;Vyakula kwa mtoto;Ujuzi kama mzazi/mlezi;	Hapana	Ndiyo	Hapana	Ndiyo	Hapana	Not applicable	Not Applicable	Not Applicable	Not Applicable	Not Applicable	Not Applicable	Not Applicable	Not Applicable
227	2022-06-10 12:31:40	2022-06-10 12:53:55	anonymous	28	7	KE	bibi	2022-03-24	Zaidi ya Secondary	Bibi	1-4	Currently married	>25yrs	Pili	Hapana	Bibi	Bibi	Zege/saruji	Mabati	Bomba la maji (dawa)	Choo cha kuflashi	Kilimo/Ufugaji	Chini ya miezi 3	5000	Ndiyo	Ndiyo	Iliyosagwa	20	Ndiyo	Basi	1000	0:10	Hapana	Bajaji	Katika jamii	Afya ya mtoto;Vyakula kwa mtoto;Ujuzi kama mzazi/mlezi;	Ndiyo	Ndiyo	Hapana	Hapana	Hapana	Not applicable	Not Applicable	Not Applicable	Not Applicable	Not Applicable	Ndiyo	Napenda sana	Not Applicable
228	2022-06-10 12:54:01	2022-06-10 13:41:55	anonymous	29	3	KE	mama	2022-03-21	Secondary	Mama	>5	Currently married	>25yrs	Watatu na zaidi	Hapana	Mama	Mama	Zege/saruji	Mabati	Bomba la maji (dawa)	Choo cha shimo	Kilimo/Ufugaji	Chini ya miezi 3	3000	Hapana	Hapana	Iliyosagwa	0:10	Hapana	Basi	0	0:10	Hapana	Not Applicable	Katika jamii	Afya ya mtoto;Vyakula kwa mtoto;Ujuzi kama mzazi/mlezi;	Hapana	Hapana	Hapana	Hapana	Hapana	Not applicable	Not Applicable	Not Applicable	Not Applicable	Not Applicable	Not Applicable	Not Applicable	Not Applicable
229	2022-06-10 13:42:09	2022-06-10 13:53:36	anonymous	30	2.2	ME	mama	2022-03-21	No Education na hajui kusoma na kuandika	Mama	1-4	Currently married	>25yrs	Kwanza	Hapana	Mama	Mama	Zege/saruji	Mabati	Bomba la maji (dawa)	Choo cha kuflashi	Kilimo/Ufugaji	Chini ya miezi 3	4000	Hapana	Not Applicable	Iliyosagwa	0:25	Ndiyo	Bajaji	1000	0:15	Hapana	Bajaji	Katika jamii	Afya ya mtoto;Vyakula kwa mtoto;Ujuzi kama mzazi/mlezi;	Hapana	Hapana	Hapana	Ndiyo	Hapana	Not applicable	Not Applicable	Not Applicable	Not Applicable	Not Applicable	Not Applicable	Not Applicable	Not Applicable
230	2022-06-10 13:53:46	2022-06-10 14:00:56	anonymous	31	2	ME	mama	2022-03-25	No Education na hajui kusoma na kuandika	Mama	1-4	Unmarried	>25yrs	Watatu na zaidi	Hapana	Mama	Mama	Zege/saruji	Mabati	Bomba la maji (dawa)	Choo cha shimo	Umeajiajiri/biashara	Not Applicable	5000	Hapana	Not Applicable	Iliyosagwa	0:10	Hapana	Not Applicable		0:02	Hapana	Not Applicable	Katika jamii	Afya ya mtoto;	Hapana	Ndiyo	Hapana	Ndiyo	Hapana	Not applicable	Not Applicable	Not Applicable	Not Applicable	Not Applicable	Hapana	Not Applicable	Not Applicable
231	2022-06-10 14:01:27	2022-06-10 14:11:44	anonymous	32	3	ME	mama	2022-03-07	Secondary	Mama	1-4	Separated	14-18yrs	Kwanza	Hapana	Mama	Mama	Zege/saruji	Mabati	Bomba la maji (dawa)	Choo cha kuflashi	Kilimo/Ufugaji	Zaidi ya miezi 9	3000	Hapana	Hapana	Iliyosagwa	2:00	Ndiyo	Bodaboda	3000	0:30	Hapana	Basi (usafiri wa jamii)	Katika jamii	Afya ya mtoto;	Hapana	Ndiyo	Ndiyo	Ndiyo	Sijui	Not applicable	Not Applicable	Not Applicable	Not Applicable	Not Applicable	Sijui	Not Applicable	Not Applicable
232	2022-06-10 14:12:06	2022-06-10 14:17:56	anonymous	33	1	KE	mama	2022-04-11	Primary	Mama	1-4	Separated	19-25yrs	Kwanza	Hapana	Mama	Mama	Siyo cement (udongo)	Mabati	Bomba la maji (dawa)	Choo cha shimo	Umeajiajiri/biashara	Not Applicable	6000	Ndiyo	Hapana	Iliyosagwa	0:30	Ndiyo	Bodaboda	2000	0:05	Hapana	Not Applicable	Katika jamii	Ujuzi kama mzazi/mlezi;Afya ya mtoto;	Hapana	Ndiyo	Hapana	Ndiyo	Hapana	Not applicable	Not Applicable	Not Applicable	Not Applicable	Not Applicable	Not Applicable	Not Applicable	Not Applicable
233	2022-06-10 14:22:51	2022-06-10 14:29:01	anonymous	34	10	KE	mama	2022-04-11	Secondary	Mama	1-4	Unmarried	19-25yrs	Watatu na zaidi	Hapana	Mama	Mama	Zege/saruji	Mabati	Bomba la maji (dawa)	Choo cha kuflashi	Umeajiajiri/biashara	Not Applicable	150000	Ndiyo	Ndiyo	Iliyosagwa	0:30	Ndiyo	Bodaboda	1000	0:40	Ndiyo	Bodaboda	Redio	Ujuzi kama mzazi/mlezi;	Ndiyo	Ndiyo	Hapana	Ndiyo	Ndiyo	Napenda sana	Not Applicable	Pamoja na maji	Rahisi	Vidonge	Ndiyo	Napenda sana	Baada ya chakula
234	2022-06-10 14:29:31	2022-06-10 14:42:19	anonymous	35	5.9	ME	bibi	2022-04-13	Primary	Bibi	1-4	Widow/widower	19-25yrs	Kwanza	Hapana	Kaka/Dada	Kaka/dada	Zege/saruji	Udongo	Chemichemi	Choo cha kuflashi	Kilimo/Ufugaji	Kati ya miezi 3 mpaka 9	6000	Ndiyo	Hapana	Iliyosagwa	0:30	Ndiyo	Bodaboda	1000	0:15	Hapana	Not Applicable	Katika jamii	Afya ya mtoto;Vyakula kwa mtoto;	Ndiyo	Ndiyo	Ndiyo	Hapana	Hapana	Not applicable	Not Applicable	Not Applicable	Not Applicable	Not Applicable	Ndiyo	Napenda kidogo	Kabla ya kula wala kunywa chochote
235	2022-06-10 14:42:38	2022-06-10 14:55:17	anonymous	36	6	ME	aunt	2022-04-13	Secondary	Mjomba/Shangazi	>5	Currently married	>25yrs	Watatu na zaidi	Hapana	Mama	Mama	Zege/saruji	Mabati	Bomba la maji (dawa)	Choo cha kuflashi	Umeajiajiri/biashara	Not Applicable	12000	Ndiyo	Ndiyo	Iliyosagwa	0:20	Hapana	Not Applicable	0	0:15	Hapana	Not Applicable	Mafunzo rasmi	Vyakula kwa mtoto;Ujuzi kama mzazi/mlezi;	Ndiyo	Ndiyo	Sijui	Sijui	Ndiyo	Napenda kiasi	Baada ya chakula	Not Applicable	Iko sawa tu	Vidonge	Ndiyo	Napenda kiasi	Baada ya chakula
236	2022-06-10 14:55:33	2022-06-10 15:05:25	anonymous	37	4.5	KE	mama	2022-04-13	Primary	Mama	1-4	Unmarried	>25yrs	Pili	Hapana	Mama	Mama	Zege/saruji	Mabati	Kisima kirefu/pampu ya mkono	Choo cha kuflashi	Umeajiajiri/biashara	Not Applicable	7000	Ndiyo	Hapana	Iliyosagwa	0:40	Ndiyo	Bodaboda	2000	0:30	Ndiyo	Bodaboda	Mafunzo rasmi	Afya ya mtoto;Vyakula kwa mtoto;	Ndiyo	Ndiyo	Hapana	Ndiyo	Hapana	Not applicable	Not Applicable	Not Applicable	Not Applicable	Not Applicable	Ndiyo	Napenda sana	Baada ya chakula
237	2022-06-10 15:05:48	2022-06-10 15:14:49	anonymous	38	6	KE	dada	2022-04-13	Secondary	Kaka au Dada yake mtoto	1-4	Currently married	>25yrs	Watatu na zaidi	Hapana	Shangazi	Shangazi	Zege/saruji	Mabati	Bomba la maji (dawa)	Choo cha kuflashi	Kilimo/Ufugaji	Chini ya miezi 3	5000	Ndiyo	Hapana	Iliyosagwa	0:40	Hapana	Not Applicable	0	0:10	Hapana	Not Applicable	Katika jamii	Vyakula kwa mtoto;Ujuzi kama mzazi/mlezi;	Ndiyo	Ndiyo	Sijui	Hapana	Hapana	Not applicable	Not Applicable	Not Applicable	Not Applicable	Not Applicable	Ndiyo	Sipendi kiasi	Baada ya chakula
238	2022-06-10 15:15:18	2022-06-10 15:24:10	anonymous	39	5	KE	mama	2022-03-09	Primary	Mama	1-4	Unmarried	19-25yrs	Pili	Hapana	Mama	Mama	Zege/saruji	Mabati	Bomba la maji (dawa)	Choo cha kuflashi	Umeajiajiri/biashara	Not Applicable	5000	Hapana	Hapana	Iliyosagwa	1:00	Hapana	Not Applicable	0	0:10	Hapana	Not Applicable	Katika jamii	Afya ya mtoto;Vyakula kwa mtoto;	Ndiyo	Ndiyo	Ndiyo	Ndiyo	Hapana	Not applicable	Not Applicable	Not Applicable	Not Applicable	Not Applicable	Ndiyo	Sipendi kidogo	Not Applicable
239	2022-06-10 15:24:26	2022-06-10 15:30:17	anonymous	40	2.9	ME	bibi	2022-04-11	Primary	Bibi	1-4	Unmarried	>25yrs	Kwanza	Hapana	Bibi	Bibi	Zege/saruji	Mabati	Bomba la maji (dawa)	Choo cha kuflashi	Umeajiajiri/biashara	Not Applicable	120000	Hapana	Not Applicable	shop	1:00	Ndiyo	Basi	1000	2:00	Ndiyo	Bodaboda	Mafunzo rasmi	Afya ya mtoto;	Hapana	Ndiyo	Hapana	Hapana	Hapana	Not applicable	Not Applicable	Not Applicable	Not Applicable	Not Applicable	Hapana	Not Applicable	Not Applicable
240	2022-06-29 13:40:36	2022-06-29 14:05:48	anonymous	17	4	ME	mama	2022-02-17	Primary	Mama	>5	Divorced	>25yrs	Watatu na zaidi	Hapana	Mama	Bibi	Zege/saruji	Mabati	Bomba la maji (bila dawa)	Choo cha kuflashi	Umeajiajiri/biashara	Not Applicable	450000	Hapana	Not Applicable	Iliyosagwa	0:10	Ndiyo	Bodaboda	1000	0:15	Ndiyo	Bodaboda	Katika jamii	Ujuzi kama mzazi/mlezi;	Ndiyo	Ndiyo	Hapana	Ndiyo	Not Applicable	Not applicable	Not Applicable	Not Applicable	Not Applicable	Not Applicable	Ndiyo	Napenda mno	Baada ya chakula
241	2022-06-29 14:06:02	2022-06-29 14:15:04	anonymous	18	2	ME	Mama	2022-02-17	Primary	Mama	5	Currently married	19-25yrs	Pili	Hapana	Mama	Baba	Vigae	Mabati	Maji ya mvua	Choo cha kuflashi	Umeajiajiri/biashara	Not Applicable	180000	Hapana	Not Applicable	Iliyosagwa	0:30	Ndiyo	Bodaboda	1000	0:45	Ndiyo	Bodaboda	Katika jamii	Ujuzi kama mzazi/mlezi;	Ndiyo	Ndiyo	Hapana	Hapana	Not Applicable	Not applicable	Not Applicable	Not Applicable	Not Applicable	Not Applicable	Ndiyo	Sipendi kabisa	Kabla ya chakula
242	2022-06-29 15:33:32	2022-06-29 15:41:52	anonymous	19	1	KE	Mama	2022-02-17	Primary	Mama	5	Currently married	19-25yrs	Pili	Hapana	Mama	Baba	Zege/saruji	Mabati	Bomba la maji (dawa)	Choo cha shimo	Umeajiajiri/biashara	Not Applicable	150000	Hapana	Not Applicable	Iliyosagwa	0:20	Ndiyo	Bodaboda	1000	0:45	Ndiyo	Bodaboda	Katika jamii	Afya ya mtoto;	Sijui	Sijui	Sijui	Sijui	Not Applicable	Not applicable	Not Applicable	Not Applicable	Not Applicable	Not Applicable	Not Applicable	Not Applicable	Not Applicable
243	2022-06-29 15:41:56	2022-06-29 15:49:15	anonymous	20	4	ME	Baba	2022-02-17	Primary	Baba	>5	Divorced	>25yrs	Watatu na zaidi	Hapana	Baba	Kaka/dada	Zege/saruji	Mabati	Kisima kirefu/pampu ya mkono	Choo cha shimo	Kilimo/Ufugaji	Chini ya miezi 3	150000	Ndiyo	Hapana	Iliyosagwa	0:30	Ndiyo	Bodaboda	2000	1:0	Ndiyo	Bodaboda	Katika jamii	Ujuzi kama mzazi/mlezi;	Hapana	Ndiyo	Ndiyo	Hapana	Hapana	Not applicable	Not Applicable	Not Applicable	Not Applicable	Not Applicable	Ndiyo	Sipendi kabisa	Kabla ya chakula
244	2022-07-01 12:20:08	2022-07-01 12:30:12	anonymous	41	3	ME	mama	2022-03-16	Secondary	Mama	5	Currently married	>25yrs	Watatu na zaidi	Hapana	Mama	Mama	Zege/saruji	Mabati	Kisima kirefu/pampu ya mkono	Choo cha shimo	Kilimo/Ufugaji	Chini ya miezi 3	4000	Hapana	Not Applicable	Iliyosagwa	0:30	Ndiyo	Basi	2000	0:10	Hapana	Not Applicable	Redio	Afya ya mtoto;Vyakula kwa mtoto;Ujuzi kama mzazi/mlezi;	Ndiyo	Ndiyo	Hapana	Ndiyo	Hapana	Not applicable	Not Applicable	Not Applicable	Not Applicable	Not Applicable	Ndiyo	Napenda sana	Not Applicable
245	2022-07-01 12:30:18	2022-07-01 12:46:36	anonymous	42	8	ME	mama	2022-03-21	Secondary	Mama	1-4	Currently married	>25yrs	Pili	Hapana	Mama	Mama	Zege/saruji	Mabati	Kisima kirefu/pampu ya mkono	Choo cha shimo	Kilimo/Ufugaji	Kati ya miezi 3 mpaka 9	5000	Ndiyo	Ndiyo	Iliyosagwa	0:30	Hapana	Not Applicable	0	0:02	Not Applicable	Not Applicable	Redio	Afya ya mtoto;Vyakula kwa mtoto;Ujuzi kama mzazi/mlezi;	Ndiyo	Ndiyo	Hapana	Ndiyo	Hapana	Not applicable	Not Applicable	Not Applicable	Not Applicable	Not Applicable	Ndiyo	Napenda sana	Unachanganya na chakula
246	2022-07-04 10:26:52	2022-07-06 10:32:59	anonymous	21	2	ME	MAMA	2022-02-17	Primary	Mama	5	Divorced	>25yrs	Watatu na zaidi	Ndiyo	Mama	Mama mkubwa/mdogo	Siyo cement (udongo)	Mabati	Kisima kirefu/pampu ya mkono	Choo cha shimo	Umeajiajiri/biashara	Not Applicable	150000	Hapana	Not Applicable	Iliyosagwa	3:0	Ndiyo	Bodaboda	1000	0:30	Ndiyo	Bodaboda	Katika jamii	Ujuzi kama mzazi/mlezi;	Hapana	Ndiyo	Sijui	Hapana	Not Applicable	Not applicable	Not Applicable	Not Applicable	Not Applicable	Not Applicable	Ndiyo	Napenda mno	Kabla ya chakula
247	2022-07-06 10:33:32	2022-07-06 10:40:36	anonymous	22	3	ME	MAMA	2022-02-17	Primary	Mama	1-4	Currently married	>25yrs	Pili	Hapana	Mama	Baba	Zege/saruji	Mabati	Bomba la maji (dawa)	Choo cha shimo	Umeajiajiri/biashara	Not Applicable	150000	Hapana	Not Applicable	Iliyosagwa	1:0	Ndiyo	Bodaboda	1000	1:0	Ndiyo	Bodaboda	Katika jamii	Afya ya mtoto;	Hapana	Ndiyo	Hapana	Hapana	Ndiyo	Napenda sana	Baada ya chakula	Pamoja na maji	Iko sawa tu	Vidonge	Ndiyo	Napenda kiasi	Baada ya chakula
248	2022-07-06 10:40:39	2022-07-06 10:47:25	anonymous	23	4	ME	MAMA	2022-02-17	Primary	Mama	>5	Currently married	>25yrs	Watatu na zaidi	Hapana	Mama	Kaka/dada	Siyo cement (udongo)	Mabati	Bomba la maji (dawa)	Choo cha shimo	Umeajiajiri/biashara	Not Applicable	120000	Hapana	Not Applicable	Iliyosagwa	1:0	Ndiyo	Bodaboda	1000	3:0	Ndiyo	Basi (usafiri wa jamii)	Katika jamii	Ujuzi kama mzazi/mlezi;	Ndiyo	Ndiyo	Ndiyo	Hapana	Not Applicable	Not applicable	Not Applicable	Not Applicable	Not Applicable	Not Applicable	Ndiyo	Napenda kidogo	Kabla ya chakula
249	2022-07-06 10:54:18	2022-07-06 11:02:02	anonymous	24	2	KE	MAMA	2022-02-21	No Education na hajui kusoma na kuandika	Mama	1-4	Currently married	19-25yrs	Kwanza	Hapana	Mama	Baba	Zege/saruji	Mabati	Bomba la maji (dawa)	Choo cha shimo	Umeajiajiri/biashara	Not Applicable	90000	Hapana	Not Applicable	Iliyosagwa	1:0	Ndiyo	Bodaboda	1000	0:05	Ndiyo	Bodaboda	Katika jamii	Vyakula kwa mtoto;	Hapana	Ndiyo	Sijui	Ndiyo	Not Applicable	Not applicable	Not Applicable	Not Applicable	Not Applicable	Not Applicable	Not Applicable	Not Applicable	Not Applicable
250	2022-07-06 11:02:18	2022-07-06 11:24:16	anonymous	25	7	ME	MAMA	2022-02-21	No Education na hajui kusoma na kuandika	Mama	1-4	Currently married	>25yrs	Pili	Hapana	Bibi	Babu	Zege/saruji	Mabati	Bomba la maji (dawa)	Choo cha shimo	Kilimo/Ufugaji	Chini ya miezi 3	150000	Hapana	Not Applicable	Iliyosagwa	0:30	Ndiyo	Bodaboda	1000	1:0	Ndiyo	Bodaboda	Katika jamii	Afya ya mtoto;	Hapana	Ndiyo	Hapana	Ndiyo	Ndiyo	Sipendi kabisa	Kabla ya chakula	Pamoja na maji	Vigumu	Vidonge	Ndiyo	Napenda kidogo	Kabla ya chakula
251	2022-07-06 11:25:02	2022-07-06 11:32:42	anonymous	26	2	KE	MAMA	2022-02-24	Primary	Mama	5	Currently married	>25yrs	Watatu na zaidi	Hapana	Mama	Baba	Siyo cement (udongo)	Mabati	Maji ya mvua	Choo cha kuflashi	Kilimo/Ufugaji	Chini ya miezi 3	150000	Hapana	Not Applicable	Iliyosagwa	0:15	Ndiyo	Bodaboda	1000	0:10	Ndiyo	Bodaboda	Katika jamii	Afya ya mtoto;	Hapana	Ndiyo	Hapana	Ndiyo	Not Applicable	Not applicable	Not Applicable	Not Applicable	Not Applicable	Not Applicable	Ndiyo	Napenda sana	Kabla ya chakula
252	2022-07-06 11:33:11	2022-07-06 11:40:01	anonymous	27	1	KE	MAMA	2022-02-24	Primary	Mama	>5	Unmarried	>25yrs	Watatu na zaidi	Hapana	Mama	Kaka/dada	Zege/saruji	Mabati	Bomba la maji (dawa)	Choo cha kuflashi	Umeajiajiri/biashara	Not Applicable	150000	Hapana	Not Applicable	Iliyosagwa	1:0	Ndiyo	Bodaboda	1000	0:15	Ndiyo	Bodaboda	Katika jamii	Afya ya mtoto;	Hapana	Ndiyo	Hapana	Ndiyo	Not Applicable	Not applicable	Not Applicable	Not Applicable	Not Applicable	Not Applicable	Not Applicable	Not Applicable	Not Applicable
253	2022-07-06 11:45:56	2022-07-06 11:56:30	anonymous	28	3	ME	MAMA	2022-02-24	Primary	Mama	>5	Divorced	>25yrs	Watatu na zaidi	Hapana	Mama	Kaka/dada	Siyo cement (udongo)	Mbao/Mianzi	Chemichemi	Choo cha shimo	Kilimo/Ufugaji	Kati ya miezi 3 mpaka 9	180000	Hapana	Not Applicable	Iliyosagwa	1:0	Hapana	Not Applicable	0	2:0	Hapana	Not Applicable	Katika jamii	Vyakula kwa mtoto;	Hapana	Ndiyo	Sijui	Ndiyo	Ndiyo	Not applicable	Not Applicable	Not Applicable	Not Applicable	Not Applicable	Not Applicable	Not Applicable	Not Applicable
254	2022-07-06 11:56:42	2022-07-06 12:17:17	anonymous	29	1	ME	MAMA	2022-02-24	Primary	Mama	1-4	Separated	>25yrs	Watatu na zaidi	Hapana	Mama	Mama	Siyo cement (udongo)	Mabati	Bomba la maji (dawa)	Choo cha shimo	Umeajiriwa ofisini	Not Applicable	30000	Hapana	Not Applicable	Iliyosagwa	1:0	Ndiyo	Bodaboda	1000	1:0	Ndiyo	Bodaboda	Katika jamii	Ujuzi kama mzazi/mlezi;	Hapana	Sijui	Hapana	Ndiyo	Not Applicable	Not applicable	Not Applicable	Not Applicable	Not Applicable	Not Applicable	Not Applicable	Not Applicable	Not Applicable
255	2022-07-06 12:18:17	2022-07-06 12:36:36	anonymous	30	1	ME	MAMA	2022-02-24	Primary	Mama	1-4	Divorced	>25yrs	Watatu na zaidi	Hapana	Mama	Kaka/dada	Zege/saruji	Mabati	Bomba la maji (dawa)	Choo cha shimo	Umeajiajiri/biashara	Not Applicable	90000	Hapana	Not Applicable	Iliyosagwa	0:30	Ndiyo	Bodaboda	1000	0:30	Ndiyo	Bodaboda	Katika jamii	Ujuzi kama mzazi/mlezi;	Hapana	Ndiyo	Hapana	Ndiyo	Not Applicable	Not applicable	Not Applicable	Not Applicable	Not Applicable	Not Applicable	Not Applicable	Not Applicable	Not Applicable
256	2022-07-06 12:36:56	2022-07-06 12:54:07	anonymous	31	6	ME	BIBI	2022-02-28	Primary	Bibi	>5	Currently married	>25yrs	Watatu na zaidi	Hapana	Bibi	Babu	Vigae	Mabati	Bomba la maji (dawa)	Choo cha kuflashi	Kilimo/Ufugaji	Chini ya miezi 3	300000	Ndiyo	Ndiyo	Iliyosagwa	0:20	Ndiyo	Bodaboda	1000	0:05	Ndiyo	Bodaboda	Katika jamii	Ujuzi kama mzazi/mlezi;	Ndiyo	Ndiyo	Hapana	Hapana	Not Applicable	Not applicable	Not Applicable	Not Applicable	Not Applicable	Not Applicable	Ndiyo	Napenda mno	Kabla ya chakula
257	2022-07-06 12:54:53	2022-07-06 13:01:02	anonymous	32	10	ME	KAKA	2022-02-28	Secondary	Kaka au Dada yake mtoto	1-4	Unmarried	19-25yrs	Watatu na zaidi	Hapana	Baba	Kaka/dada	Zege/saruji	Mabati	Bomba la maji (dawa)	Choo cha kuflashi	Umeajiajiri/biashara	Not Applicable	300000	Ndiyo	Ndiyo	Iliyosagwa	0:05	Ndiyo	Bodaboda	1000	0:03	Ndiyo	Bodaboda	Katika jamii	Afya ya mtoto;	Ndiyo	Ndiyo	Hapana	Sijui	Ndiyo	Napenda mno	Kabla ya chakula	Pamoja na maji	Rahisi	Vidonge	Sijui	Not Applicable	Not Applicable
258	2022-07-06 13:01:51	2022-07-06 13:08:51	anonymous	33	6	KE	MAMA	2022-02-28	Primary	Mama	1-4	Separated	>25yrs	Pili	Ndiyo	Mama	Mama	Zege/saruji	Mabati	Bomba la maji (dawa)	Choo cha shimo	Umeajiriwa ofisini	Not Applicable	150000	Ndiyo	Ndiyo	Iliyosagwa	0:15	Ndiyo	Bodaboda	1000	0:15	Ndiyo	Bodaboda	Katika jamii	Ujuzi kama mzazi/mlezi;	Ndiyo	Ndiyo	Hapana	Ndiyo	Ndiyo	Napenda sana	Kabla ya chakula	Pamoja na maji	Rahisi	Vidonge	Ndiyo	Napenda sana	Kabla ya chakula
259	2022-07-06 13:10:26	2022-07-06 13:18:31	anonymous	34	4	ME	MAMA	2022-03-03	No Education na hajui kusoma na kuandika	Mama	>5	Separated	19-25yrs	Watatu na zaidi	Hapana	Mama	Bibi	Siyo cement (udongo)	Mabati	Kisima kirefu/pampu ya mkono	Choo cha shimo	Umeajiajiri/biashara	Not Applicable	150000	Hapana	Not Applicable	Iliyosagwa	1:0	Ndiyo	Bodaboda	1000	0:30	Ndiyo	Bodaboda	Katika jamii	Ujuzi kama mzazi/mlezi;	Hapana	Ndiyo	Ndiyo	Ndiyo	Not Applicable	Not applicable	Not Applicable	Not Applicable	Not Applicable	Not Applicable	Ndiyo	Sipendi kabisa	Kabla ya chakula
260	2022-07-06 13:18:51	2022-07-06 13:45:52	anonymous	35	5	ME	MAMA	2022-03-03	Secondary	Mama	1-4	Currently married	>25yrs	Kwanza	Hapana	Mama	Baba	Vigae	Mabati	Bomba la maji (dawa)	Choo cha kuflashi	Umeajiajiri/biashara	Not Applicable	270000	Ndiyo	Ndiyo	Iliyosagwa	0:10	Ndiyo	Bodaboda	1000	0:10	Ndiyo	Bodaboda	Katika jamii	Ujuzi kama mzazi/mlezi;	Ndiyo	Ndiyo	Ndiyo	Hapana	Not Applicable	Not applicable	Not Applicable	Not Applicable	Not Applicable	Not Applicable	Ndiyo	Napenda kiasi	Baada ya chakula
261	2022-07-06 13:46:15	2022-07-06 13:53:03	anonymous	36	7	KE	MAMA	2022-03-07	Secondary	Mama	1-4	Currently married	>25yrs	Kwanza	Hapana	Mama	Baba	Zege/saruji	Mabati	Bomba la maji (dawa)	Choo cha kuflashi	Umeajiajiri/biashara	Not Applicable	300000	Ndiyo	Ndiyo	Iliyosagwa	0:20	Ndiyo	Bodaboda	1000	0:20	Ndiyo	Bodaboda	Katika jamii	Afya ya mtoto;	Ndiyo	Ndiyo	Ndiyo	Sijui	Ndiyo	Sipendi kiasi	Kabla ya chakula	Pamoja na maji	Iko sawa tu	Vidonge	Ndiyo	Napenda mno	Kabla ya chakula
262	2022-07-06 14:04:21	2022-07-06 14:13:16	anonymous	37	2	ME	MAMA	2022-03-07	No Education na hajui kusoma na kuandika	Mama	1-4	Currently married	>25yrs	Watatu na zaidi	Ndiyo	Mama	Kaka/dada	Siyo cement (udongo)	Mabati	Kisima kirefu/pampu ya mkono	Choo cha shimo	Umeajiajiri/biashara	Not Applicable	150000	Hapana	Not Applicable	Iliyosagwa	0:10	Ndiyo	Bodaboda	1000	1:0	Ndiyo	Bodaboda	Katika jamii	Vyakula kwa mtoto;	Hapana	Ndiyo	Sijui	Sijui	Not Applicable	Not applicable	Not Applicable	Not Applicable	Not Applicable	Not Applicable	Not Applicable	Not Applicable	Not Applicable
263	2022-07-06 14:14:23	2022-07-06 14:28:19	anonymous	38	7	ME	BIBI	2022-03-07	Primary	Bibi	5	Separated	>25yrs	Kwanza	Hapana	Bibi	Mama mkubwa/mdogo	Zege/saruji	Mabati	Bomba la maji (dawa)	Choo cha shimo	Kilimo/Ufugaji	Zaidi ya miezi 9	60000	Ndiyo	Ndiyo	Iliyosagwa	1:0	Ndiyo	Bodaboda	1000	0:20	Ndiyo	Bodaboda	Katika jamii	Afya ya mtoto;	Ndiyo	Ndiyo	Hapana	Ndiyo	Ndiyo	Sipendi kabisa	Kabla ya chakula	Pamoja na maji	Vigumu	Vidonge	Ndiyo	Napenda sana	Kabla ya chakula
264	2022-07-06 14:28:34	2022-07-06 14:41:46	anonymous	39	2	ME	MAMA	2022-03-07	Secondary	Mama	1-4	Unmarried	>25yrs	Kwanza	Hapana	Mama	Mama	Zege/saruji	Mabati	Bomba la maji (dawa)	Choo cha kuflashi	Umeajiajiri/biashara	Not Applicable	300000	Hapana	Not Applicable	Iliyosagwa	0:30	Ndiyo	Bodaboda	1000	0:05	Ndiyo	Bodaboda	Katika jamii	Ujuzi kama mzazi/mlezi;	Hapana	Ndiyo	Sijui	Ndiyo	Not Applicable	Not applicable	Not Applicable	Not Applicable	Not Applicable	Not Applicable	Not Applicable	Not Applicable	Not Applicable
265	2022-07-06 14:42:52	2022-07-06 14:50:03	anonymous	40	8	KE	MAMA	2022-03-08	Primary	Mama	1-4	Separated	>25yrs	Watatu na zaidi	Hapana	Mama	Mama	Zege/saruji	Mabati	Bomba la maji (dawa)	Choo cha shimo	Umeajiajiri/biashara	Not Applicable	180000	Ndiyo	Ndiyo	Iliyosagwa	0:15	Ndiyo	Bodaboda	1000	0:05	Ndiyo	Bodaboda	Katika jamii	Afya ya mtoto;	Hapana	Ndiyo	Hapana	Hapana	Not Applicable	Not applicable	Not Applicable	Not Applicable	Not Applicable	Not Applicable	Not Applicable	Not Applicable	Not Applicable
266	2022-07-06 14:50:19	2022-07-06 14:57:02	anonymous	41	3	KE	BIBI	2022-03-10	No Education na hajui kusoma na kuandika	Bibi	>5	Separated	>25yrs	Watatu na zaidi	Hapana	Bibi	Mjomba	Siyo cement (udongo)	Mabati	Bomba la maji (dawa)	Choo cha shimo	Kilimo/Ufugaji	Chini ya miezi 3	300000	Hapana	Not Applicable	Iliyosagwa	0:03	Hapana	Not Applicable	0	0:20	Ndiyo	Bodaboda	Katika jamii	Vyakula kwa mtoto;	Hapana	Ndiyo	Sijui	Sijui	Not Applicable	Not applicable	Not Applicable	Not Applicable	Not Applicable	Not Applicable	Not Applicable	Not Applicable	Not Applicable
267	2022-07-06 14:57:39	2022-07-06 15:03:16	anonymous	42	7	ME	BABA	2022-03-10	Primary	Baba	1-4	Widow/widower	>25yrs	Watatu na zaidi	Hapana	Baba	Kaka/dada	Zege/saruji	Mabati	Bomba la maji (dawa)	Choo cha shimo	Umeajiajiri/biashara	Not Applicable	150000	Ndiyo	Ndiyo	Iliyosagwa	0:05	Ndiyo	Bodaboda	1000	0:15	Ndiyo	Bodaboda	Katika jamii	Afya ya mtoto;	Ndiyo	Ndiyo	Ndiyo	Sijui	Not Applicable	Not applicable	Not Applicable	Not Applicable	Not Applicable	Not Applicable	Ndiyo	Napenda mno	Baada ya chakula
268	2022-07-06 15:03:42	2022-07-06 15:09:54	anonymous	43	4	ME	MAMA	2022-03-10	Secondary	Mama	5	Separated	19-25yrs	Kwanza	Hapana	Mama	Bibi	Zege/saruji	Mabati	Bomba la maji (dawa)	Choo cha shimo	Umeajiajiri/biashara	Not Applicable	210000	Ndiyo	Ndiyo	Iliyosagwa	1:0	Ndiyo	Bodaboda	1000	0:30	Ndiyo	Bodaboda	Mafunzo rasmi	Afya ya mtoto;	Ndiyo	Ndiyo	Ndiyo	Hapana	Not Applicable	Not applicable	Not Applicable	Not Applicable	Not Applicable	Not Applicable	Ndiyo	Napenda mno	Baada ya chakula
269	2022-07-06 15:10:07	2022-07-06 15:17:31	anonymous	44	5	ME	MAMA	2022-03-10	Secondary	Mama	5	Currently married	19-25yrs	Kwanza	Hapana	Mama	Baba	Vigae	Mabati	Bomba la maji (dawa)	Choo cha shimo	Umeajiriwa ofisini	Not Applicable	300000	Ndiyo	Ndiyo	Iliyosagwa	1:0	Ndiyo	Bodaboda	1000	0:05	Ndiyo	Bodaboda	Katika jamii	Afya ya mtoto;	Ndiyo	Ndiyo	Hapana	Hapana	Not Applicable	Not applicable	Not Applicable	Not Applicable	Not Applicable	Not Applicable	Ndiyo	Napenda mno	Kabla ya chakula
270	2022-07-06 15:18:48	2022-07-06 15:24:41	anonymous	45	4	ME	MAMA	2022-03-10	Secondary	Mama	1-4	Currently married	>25yrs	Kwanza	Hapana	Mama	Baba	Vigae	Mabati	Bomba la maji (dawa)	Choo cha kuflashi	Umeajiriwa ofisini	Not Applicable	210000	Ndiyo	Ndiyo	Iliyosagwa	0:15	Ndiyo	Bodaboda	1000	1:0	Ndiyo	Bodaboda	Katika jamii	Afya ya mtoto;	Hapana	Ndiyo	Sijui	Hapana	Ndiyo	Sipendi kabisa	Kabla ya chakula	Pamoja na maji	Vigumu	Kimiminika (maji)	Not Applicable	Not Applicable	Not Applicable
271	2022-07-06 15:25:05	2022-07-06 15:30:34	anonymous	46	6	KE	BIBI	2022-03-14	No Education na hajui kusoma na kuandika	Bibi	>5	Currently married	>25yrs	Watatu na zaidi	Hapana	Bibi	Kaka/dada	Siyo cement (udongo)	Mabati	Kisima kirefu/pampu ya mkono	Choo cha shimo	Umeajiajiri/biashara	Not Applicable	150000	Hapana	Not Applicable	Iliyosagwa	2:0	Ndiyo	Bodaboda	1000	2:0	Ndiyo	Bodaboda	Katika jamii	Afya ya mtoto;	Ndiyo	Ndiyo	Hapana	Hapana	Ndiyo	Napenda sana	Kabla ya chakula	Pamoja na maji	Rahisi	Vidonge	Ndiyo	Napenda sana	Kabla ya chakula
272	2022-07-06 15:30:48	2022-07-06 15:38:34	anonymous	47	7	ME	MAMA	2022-03-14	Primary	Mama	1-4	Widow/widower	>25yrs	Watatu na zaidi	Hapana	Mama	Mama	Siyo cement (udongo)	Mabati	Bomba la maji (dawa)	Choo cha shimo	Umeajiriwa ofisini	Not Applicable	150000	Ndiyo	Ndiyo	Iliyosagwa	2:0	Ndiyo	Bodaboda	1000	2:0	Ndiyo	Bodaboda	Katika jamii	Vyakula kwa mtoto;	Ndiyo	Ndiyo	Hapana	Sijui	Ndiyo	Napenda mno	Baada ya chakula	Pamoja na maji	Rahisi	Vidonge	Ndiyo	Napenda mno	Baada ya chakula
273	2022-07-06 15:39:32	2022-07-06 15:44:45	anonymous	48	5	KE	MAMA	2022-03-17	Primary	Mama	5	Currently married	>25yrs	Watatu na zaidi	Hapana	Mama	Baba	Zege/saruji	Mabati	Bomba la maji (dawa)	Choo cha shimo	Umeajiriwa ofisini	Not Applicable	150000	Ndiyo	Ndiyo	Iliyosagwa	0:10	Ndiyo	Bodaboda	1000	0:10	Ndiyo	Bodaboda	Katika jamii	Afya ya mtoto;	Ndiyo	Ndiyo	Hapana	Hapana	Not Applicable	Not applicable	Not Applicable	Not Applicable	Not Applicable	Not Applicable	Ndiyo	Napenda mno	Baada ya chakula
274	2022-07-06 15:44:52	2022-07-06 15:49:31	anonymous	49	2	ME	MAMA	2022-03-21	Primary	Mama	1-4	Widow/widower	>25yrs	Watatu na zaidi	Hapana	Mama	Kaka/dada	Zege/saruji	Mabati	Bomba la maji (dawa)	Choo cha kuflashi	Umeajiajiri/biashara	Not Applicable	300000	Hapana	Not Applicable	Iliyosagwa	1:0	Ndiyo	Bodaboda	1000	0:30	Ndiyo	Bodaboda	Katika jamii	Vyakula kwa mtoto;	Sijui	Ndiyo	Sijui	Ndiyo	Not Applicable	Not applicable	Not Applicable	Not Applicable	Not Applicable	Not Applicable	Not Applicable	Not Applicable	Not Applicable
275	2022-07-06 15:49:47	2022-07-06 15:57:16	anonymous	50	9	ME	MAMA	2022-03-21	Primary	Mama	1-4	Separated	>25yrs	Pili	Hapana	Baba	Kaka/dada	Zege/saruji	Mabati	Bomba la maji (dawa)	Choo cha shimo	Umeajiajiri/biashara	Not Applicable	90000	Ndiyo	Ndiyo	Iliyosagwa	0:05	Ndiyo	Bodaboda	1000	0:05	Ndiyo	Bodaboda	Katika jamii	Afya ya mtoto;	Hapana	Ndiyo	Ndiyo	Sijui	Ndiyo	Napenda kidogo	Kabla ya chakula	Pamoja na maji	Iko sawa tu	Sindano	Ndiyo	Napenda mno	Kabla ya chakula
276	2022-07-15 14:08:46	2022-07-15 14:57:33	anonymous	43	7	ME	bibi	2022-03-21	Primary	Bibi	1-4	Currently married	>25yrs	Watatu na zaidi	Hapana	Bibi	Bibi	Zege/saruji	Mabati	Bomba la maji (dawa)	Choo cha kuflashi	Kilimo/Ufugaji	Kati ya miezi 3 mpaka 9	30000	Ndiyo	Ndiyo	Iliyosagwa	0:30	Ndiyo	Bodaboda	1000	0:15	Hapana	Not Applicable	Katika jamii	Ujuzi kama mzazi/mlezi;	Ndiyo	Ndiyo	Hapana	Hapana	Not Applicable	Not applicable	Not Applicable	Not Applicable	Not Applicable	Not Applicable	Not Applicable	Not Applicable	Not Applicable
277	2022-07-20 13:46:08	2022-07-20 15:15:48	anonymous	44	2	ME	mama	2022-03-30	Zaidi ya Secondary	Mama	1-4	Currently married	19-25yrs	Kwanza	Hapana	Mama	Mama	Zege/saruji	Mabati	Bomba la maji (dawa)	Choo cha kuflashi	Umeajiajiri/biashara	Not Applicable	6000	Hapana	Not Applicable	Iliyosagwa	0:40	Ndiyo	Bajaji	1000	0:20	Hapana	Not Applicable	Redio	Afya ya mtoto;Vyakula kwa mtoto;Ujuzi kama mzazi/mlezi;	Hapana	Ndiyo	Hapana	Ndiyo	Hapana	Not applicable	Not Applicable	Not Applicable	Not Applicable	Not Applicable	Not Applicable	Not Applicable	Not Applicable
278	2022-07-20 15:16:18	2022-07-20 15:46:13	anonymous	45	0.8	KE	mama	2022-04-12	Zaidi ya Secondary	Mama	1-4	Unmarried	19-25yrs	Kwanza	Hapana	Mama	Mama	Zege/saruji	Mabati	Bomba la maji (dawa)	Choo cha kuflashi	Umeajiajiri/biashara	Not Applicable	25000	Hapana	Not Applicable	Iliyosagwa	0:30	Ndiyo	Bodaboda	500	0:30	Hapana	Not Applicable	Katika jamii	Ujuzi kama mzazi/mlezi;	Hapana	Ndiyo	Hapana	Ndiyo	Not Applicable	Not applicable	Not Applicable	Not Applicable	Not Applicable	Not Applicable	Not Applicable	Not Applicable	Not Applicable
279	2022-07-20 15:54:03	2022-07-20 16:14:58	anonymous	46	1.8	KE	bibi	2022-04-12	Primary	Bibi	1-4	Unmarried	14-18yrs	Watatu na zaidi	Hapana	Bibi	Bibi	Vigae	Mabati	Bomba la maji (dawa)	Choo cha kuflashi	Umeajiriwa ofisini	Not Applicable	90000	Hapana	Not Applicable	Iliyosagwa	1:00	Ndiyo	Bodaboda	1000	0:30	Hapana	Not Applicable	Mafunzo rasmi	Afya ya mtoto;	Hapana	Ndiyo	Hapana	Ndiyo	Not Applicable	Not applicable	Not Applicable	Not Applicable	Not Applicable	Not Applicable	Not Applicable	Not Applicable	Not Applicable
280	2022-07-22 08:37:37	2022-07-22 09:00:04	anonymous	47	4	ME	mama	2022-04-12	Primary	Mama	1-4	Currently married	>25yrs	Pili	Hapana	Mama	Mama	Zege/saruji	Mabati	Bomba la maji (dawa)	Choo cha kuflashi	Umeajiajiri/biashara	Not Applicable	150000	Ndiyo	Hapana	Iliyosagwa	0:30	Ndiyo	Bodaboda	500	0:30	Ndiyo	Bodaboda	Mafunzo rasmi	Ujuzi kama mzazi/mlezi;	Hapana	Ndiyo	Hapana	Hapana	Not Applicable	Not applicable	Not Applicable	Not Applicable	Not Applicable	Not Applicable	Not Applicable	Not Applicable	Not Applicable
281	2022-07-22 09:00:41	2022-07-22 09:05:42	anonymous	48	9	KE	mama	2022-04-12	Primary	Mama	1-4	Unmarried	>25yrs	Watatu na zaidi	Hapana	Mama	Mama	Zege/saruji	Mabati	Kisima kirefu/pampu ya mkono	Choo cha shimo	Kilimo/Ufugaji	Chini ya miezi 3	150000	Ndiyo	Hapana	Iliyosagwa	0:45	Ndiyo	Basi	1000	0:15	Ndiyo	Bodaboda	Mafunzo rasmi	Vyakula kwa mtoto;	Ndiyo	Ndiyo	Hapana	Ndiyo	Not Applicable	Not applicable	Not Applicable	Not Applicable	Not Applicable	Not Applicable	Not Applicable	Not Applicable	Not Applicable
282	2022-07-22 10:42:47	2022-07-22 10:54:34	anonymous	49	8	KE	mama	2022-03-30	Zaidi ya Secondary	Mama	1-4	Currently married	>25yrs	Kwanza	Hapana	Baba	Mama	Zege/saruji	Mabati	Bomba la maji (dawa)	Choo cha kuflashi	Kilimo/Ufugaji	Chini ya miezi 3	5000	Ndiyo	Ndiyo	Iliyosagwa	0:30	Ndiyo	Bajaji	1000	0:10	Hapana	Not Applicable	Katika jamii	Afya ya mtoto;Vyakula kwa mtoto;Ujuzi kama mzazi/mlezi;	Ndiyo	Ndiyo	Hapana	Hapana	Hapana	Not applicable	Not Applicable	Not Applicable	Not Applicable	Not Applicable	Ndiyo	Napenda sana	Not Applicable
283	2022-07-22 10:55:10	2022-07-22 11:05:33	anonymous	50	6	KE	mama	2022-03-14	Secondary	Mama	1-4	Currently married	>25yrs	Kwanza	Hapana	Mama	Mama	Zege/saruji	Mabati	Bomba la maji (dawa)	Choo cha kuflashi	Umeajiajiri/biashara	Not Applicable	1500	Ndiyo	Ndiyo	Iliyosagwa	0:15	Ndiyo	Basi	500	0:10	Hapana	Not Applicable	Redio	Afya ya mtoto;Vyakula kwa mtoto;Ujuzi kama mzazi/mlezi;	Ndiyo	Ndiyo	Ndiyo	Hapana	Ndiyo	Napenda sana	Unachanganya na chakula	Pamoja na maji	Iko sawa tu	Vidonge	Ndiyo	Napenda sana	Not Applicable
284	2022-07-22 11:05:36	2022-07-22 11:19:32	anonymous	51	8	KE	bibi	2022-04-14	Primary	Bibi	1-4	Currently married	>25yrs	Kwanza	Hapana	Bibi	Bibi	Siyo cement (udongo)	Mabati	Bomba la maji (dawa)	Choo cha shimo	Umeajiajiri/biashara	Not Applicable	5000	Ndiyo	Ndiyo	Iliyosagwa	0:10	Hapana	Not Applicable	0	0:05	Hapana	Not Applicable	Katika jamii	Afya ya mtoto;	Ndiyo	Ndiyo	Ndiyo	Ndiyo	Hapana	Not applicable	Not Applicable	Not Applicable	Not Applicable	Not Applicable	Ndiyo	Sipendi kidogo	Kabla ya kula wala kunywa chochote
285	2022-07-22 11:19:52	2022-07-22 11:31:11	anonymous	52	5	KE	mama	2022-03-14	Primary	Mama	5	Widow/widower	>25yrs	Watatu na zaidi	Hapana	Mama	Mama	Zege/saruji	Mabati	Bomba la maji (dawa)	Choo cha shimo	Umeajiajiri/biashara	Not Applicable	5000	Ndiyo	Ndiyo	Iliyosagwa	0:20	Hapana	Not Applicable	1000	0	Not Applicable	Not Applicable	Katika jamii	Afya ya mtoto;	Ndiyo	Ndiyo	Ndiyo	Ndiyo	Hapana	Not applicable	Not Applicable	Not Applicable	Not Applicable	Not Applicable	Ndiyo	Sipendi kidogo	Kabla ya kula wala kunywa chochote
286	2022-07-22 11:31:34	2022-07-22 13:31:40	anonymous	53	0.5	ME	mama	2022-03-14	Primary	Mama	1-4	Currently married	19-25yrs	Kwanza	Hapana	Mama	Mama	Zege/saruji	Mabati	Bomba la maji (dawa)	Choo cha shimo	Umeajiajiri/biashara	Not Applicable	6000	Hapana	Not Applicable	Iliyosagwa	1:00	Ndiyo	Bodaboda	1000	0:05	Not Applicable	Not Applicable	Redio	Afya ya mtoto;	Hapana	Hapana	Sijui	Ndiyo	Hapana	Not applicable	Not Applicable	Not Applicable	Not Applicable	Not Applicable	Not Applicable	Not Applicable	Not Applicable
287	2022-07-26 09:54:38	2022-07-26 10:37:04	anonymous	54	5	ME	mama	2022-03-14	Primary	Mama	5	Widow/widower	>25yrs	Watatu na zaidi	Hapana	Mama	Mama	Zege/saruji	Mabati	Bomba la maji (dawa)	Choo cha shimo	Umeajiajiri/biashara	Not Applicable	5000	Ndiyo	Ndiyo	Iliyosagwa	0:20	Hapana	Not Applicable	1000	0:05	Hapana	Not Applicable	Katika jamii	Afya ya mtoto;	Ndiyo	Ndiyo	Ndiyo	Ndiyo	Hapana	Not applicable	Not Applicable	Not Applicable	Not Applicable	Not Applicable	Ndiyo	Sipendi kidogo	Kabla ya kula wala kunywa chochote
288	2022-07-26 10:37:42	2022-07-26 11:25:06	anonymous	55	3	KE	mama	2022-03-24	Secondary	Mama	5	Currently married	>25yrs	Watatu na zaidi	Hapana	Mama	Mama	Zege/saruji	Mabati	Bomba la maji (dawa)	Choo cha shimo	Umeajiajiri/biashara	Not Applicable	5000	Hapana	Hapana	Iliyosagwa	0:10	Hapana	Not Applicable	0	0:03	Hapana	Not Applicable	Redio	Afya ya mtoto;Vyakula kwa mtoto;	Ndiyo	Hapana	Ndiyo	Ndiyo	Hapana	Not applicable	Not Applicable	Not Applicable	Not Applicable	Not Applicable	Not Applicable	Not Applicable	Not Applicable
289	2022-07-26 11:28:17	2022-07-26 11:49:38	anonymous	56	9	ME	baba	2022-03-23	Primary	Baba	>5	Currently married	>25yrs	Pili	Hapana	Mama	Mama	Zege/saruji	Mabati	Bomba la maji (bila dawa)	Choo cha shimo	Umeajiajiri/biashara	Not Applicable	6000	Ndiyo	Ndiyo	Iliyosagwa	0:10	Hapana	Not Applicable	0	0:10	Hapana	Not Applicable	Katika jamii	Afya ya mtoto;Vyakula kwa mtoto;	Ndiyo	Ndiyo	Ndiyo	Ndiyo	Ndiyo	Napenda kidogo	Baada ya chakula	Not Applicable	Iko sawa tu	Vidonge	Ndiyo	Napenda kidogo	Kabla ya chakula
290	2022-07-26 11:52:20	2022-07-26 11:59:00	anonymous	57	6	ME	mama	2022-03-21	Primary	Mama	>5	Currently married	>25yrs	Watatu na zaidi	Hapana	Mama	Mama	Zege/saruji	Mabati	Bomba la maji (dawa)	Choo cha shimo	Umeajiajiri/biashara	Not Applicable	5000	Ndiyo	Ndiyo	Iliyosagwa	0:05	Hapana	Not Applicable	0	0:05	Hapana	Not Applicable	Redio	Afya ya mtoto;	Ndiyo	Ndiyo	Ndiyo	Ndiyo	Ndiyo	Sipendi kidogo	Kabla ya kula wala kunywa chochote	Not Applicable	Rahisi	Vidonge	Ndiyo	Sipendi kidogo	Kabla ya kula wala kunywa chochote
291	2022-07-29 13:53:32	2022-07-29 14:03:05	anonymous	58	9	ME	mama	2022-03-21	No Education lakini anajua kusoma na kuandika	Mama	>5	Currently married	>25yrs	Watatu na zaidi	Hapana	Mama	Mama	Zege/saruji	Mabati	Bomba la maji (dawa)	Choo cha shimo	Umeajiajiri/biashara	Not Applicable	6000	Ndiyo	Ndiyo	Iliyosagwa	0:30	Ndiyo	Bodaboda	1000	0	Hapana	Not Applicable	Redio	Afya ya mtoto;	Ndiyo	Ndiyo	Ndiyo	Ndiyo	Ndiyo	Sipendi kidogo	Kabla ya chakula	Not Applicable	Iko sawa tu	Vidonge	Ndiyo	Sipendi kidogo	Baada ya chakula
292	2022-07-29 14:03:39	2022-07-29 14:10:22	anonymous	59	3	KE	baba	2022-03-21	Primary	Baba	>5	Currently married	>25yrs	Pili	Hapana	Mama	Mama	Zege/saruji	Mabati	Bomba la maji (dawa)	Choo cha shimo	Umeajiajiri/biashara	Not Applicable	4000	Hapana	Not Applicable	Iliyosagwa	0:10	Hapana	Not Applicable	0	0:05	Hapana	Not Applicable	Katika jamii	Vyakula kwa mtoto;	Ndiyo	Ndiyo	Ndiyo	Ndiyo	Hapana	Not applicable	Not Applicable	Not Applicable	Not Applicable	Not Applicable	Ndiyo	Napenda kiasi	Kabla ya kula wala kunywa chochote
293	2022-07-29 14:10:39	2022-07-29 14:17:36	anonymous	60	6	KE	Mama	2022-03-21	Primary	Mama	>5	Currently married	>25yrs	Pili	Hapana	Mama	Mama	Siyo cement (udongo)	Mabati	Bomba la maji (bila dawa)	Choo cha shimo	Umeajiajiri/biashara	Not Applicable	8000	Ndiyo	Ndiyo	Iliyosagwa	0:30	Ndiyo	Bodaboda	1000	0:10	Hapana	Not Applicable	Katika jamii	Afya ya mtoto;	Ndiyo	Ndiyo	Ndiyo	Ndiyo	Ndiyo	Sipendi kidogo	Kabla ya chakula	Not Applicable	Rahisi	Vidonge	Ndiyo	Sipendi kiasi	Kabla ya chakula
294	2022-07-29 14:17:39	2022-07-29 14:25:53	anonymous	61	2	KE	dada	2022-03-17	Secondary	Kaka au Dada yake mtoto	1-4	Currently married	>25yrs	Watatu na zaidi	Hapana	Bibi	Bibi	Zege/saruji	Mabati	Bomba la maji (dawa)	Choo cha shimo	Umeajiajiri/biashara	Not Applicable	4000	Hapana	Hapana	Iliyosagwa	0:10	Hapana	Not Applicable	0	0:03	Hapana	Not Applicable	Katika jamii	Afya ya mtoto;Vyakula kwa mtoto;	Hapana	Ndiyo	Sijui	Ndiyo	Hapana	Not applicable	Not Applicable	Not Applicable	Not Applicable	Not Applicable	Not Applicable	Not Applicable	Not Applicable
295	2022-07-29 14:25:57	2022-07-29 14:44:44	anonymous	62	06	KE	Mama	2022-03-17	Primary	Mama	1-4	Currently married	>25yrs	Pili	Hapana	Mama	Mama	Zege/saruji	Mabati	Bomba la maji (dawa)	Choo cha shimo	Umeajiajiri/biashara	Not Applicable	5000	Ndiyo	Ndiyo	Iliyosagwa	0:10	Hapana	Not Applicable	0	0:02	Hapana	Not Applicable	Redio	Afya ya mtoto;	Ndiyo	Ndiyo	Ndiyo	Ndiyo	Ndiyo	Sipendi kiasi	Kabla ya chakula	Not Applicable	Iko sawa tu	Vidonge	Ndiyo	Sipendi kidogo	Kabla ya kula wala kunywa chochote
296	2022-07-29 14:45:02	2022-07-29 14:53:05	anonymous	63	1	KE	mama	2022-03-17	Secondary	Mama	1-4	Currently married	19-25yrs	Pili	Hapana	Mama	Mama	Zege/saruji	Mabati	Bomba la maji (dawa)	Choo cha shimo	Umeajiajiri/biashara	Not Applicable	6000	Hapana	Not Applicable	Iliyosagwa	0:20	Ndiyo	Bodaboda	1000	0:03	Hapana	Not Applicable	Mtandao wa simu	Afya ya mtoto;Vyakula kwa mtoto;	Hapana	Ndiyo	Ndiyo	Hapana	Not Applicable	Not applicable	Not Applicable	Not Applicable	Not Applicable	Not Applicable	Hapana	Not Applicable	Not Applicable
297	2022-07-29 14:53:10	2022-07-29 15:18:36	anonymous	64	6	KE	mama	2022-03-17	Primary	Mama	1-4	Currently married	>25yrs	Pili	Hapana	Mama	Mama	Zege/saruji	Mabati	Bomba la maji (bila dawa)	Choo cha shimo	Umeajiajiri/biashara	Not Applicable	7000	Ndiyo	Ndiyo	Iliyosagwa	0:10	Hapana	Not Applicable	0	0:02	Hapana	Not Applicable	Redio	Afya ya mtoto;	Ndiyo	Ndiyo	Ndiyo	Ndiyo	Ndiyo	Sipendi kiasi	Kabla ya chakula	Not Applicable	Iko sawa tu	Vidonge	Ndiyo	Sipendi kiasi	Kabla ya chakula
298	2022-07-29 15:18:56	2022-07-29 15:27:40	anonymous	65	5	ME	bibi	2022-03-17	Primary	Bibi	5	Currently married	>25yrs	Kwanza	Hapana	Bibi	Bibi	Zege/saruji	Mabati	Bomba la maji (dawa)	Choo cha shimo	Umeajiajiri/biashara	Not Applicable	5000	Ndiyo	Ndiyo	Iliyosagwa	0:05	Hapana	Not Applicable	0	0:02	Hapana	Not Applicable	Katika jamii	Afya ya mtoto;	Ndiyo	Ndiyo	Ndiyo	Ndiyo	Ndiyo	Sipendi kiasi	Kabla ya chakula	Not Applicable	Iko sawa tu	Vidonge	Ndiyo	Sipendi kidogo	Baada ya chakula
299	2022-07-29 15:27:43	2022-07-29 15:33:43	anonymous	66	5	ME	mama	2022-03-15	Primary	Mama	1-4	Separated	>25yrs	Pili	Hapana	Mama	Mama	Siyo cement (udongo)	Mabati	Bomba la maji (dawa)	Choo cha shimo	Umeajiajiri/biashara	Not Applicable	5000	Ndiyo	Ndiyo	Iliyosagwa	0:30	Hapana	Not Applicable	0	0:02	Not Applicable	Not Applicable	Redio	Afya ya mtoto;	Ndiyo	Ndiyo	Ndiyo	Ndiyo	Ndiyo	Sipendi kidogo	Kabla ya kula wala kunywa chochote	Not Applicable	Rahisi	Vidonge	Ndiyo	Sipendi kidogo	Kabla ya kula wala kunywa chochote
300	2022-07-29 15:34:12	2022-07-29 15:41:06	anonymous	67	3	KE	bibi	2022-03-28	Primary	Bibi	1-4	Widow/widower	>25yrs	Watatu na zaidi	Hapana	Bibi	Bibi	Zege/saruji	Mabati	Bomba la maji (dawa)	Choo cha kuflashi	Umeajiajiri/biashara	Chini ya miezi 3	50000	Hapana	Hapana	Iliyosagwa	1:30	Ndiyo	Bodaboda	1000	1:00	Hapana	Not Applicable	Redio	Vyakula kwa mtoto;	Hapana	Ndiyo	Hapana	Hapana	Hapana	Not applicable	Not Applicable	Not Applicable	Not Applicable	Not Applicable	Not Applicable	Not Applicable	Not Applicable
301	2022-07-29 15:41:41	2022-07-29 15:50:27	anonymous	68	5	ME	bibi	2022-03-28	No Education na hajui kusoma na kuandika	Bibi	1-4	Divorced	>25yrs	Watatu na zaidi	Hapana	Bibi	Bibi	Siyo cement (udongo)	Mabati	Bomba la maji (dawa)	Choo cha kuflashi	Kilimo/Ufugaji	Zaidi ya miezi 9	5000	Ndiyo	Ndiyo	Iliyosagwa	0:30	Hapana	Not Applicable	0	0:30	Hapana	Not Applicable	Sijui	Vyakula kwa mtoto;	Ndiyo	Ndiyo	Hapana	Hapana	Ndiyo	Sipendi sana	Not Applicable	Pamoja na maji	Vigumu	Kimiminika (maji)	Ndiyo	Sipendi sana	Baada ya chakula
302	2022-07-29 15:51:28	2022-07-29 15:57:45	anonymous	69	1.3	KE	mamam	2022-03-28	Primary	Mama	1-4	Currently married	19-25yrs	Pili	Hapana	Mama	Mama	Zege/saruji	Mabati	Bomba la maji (dawa)	Choo cha kuflashi	Umeajiajiri/biashara	Not Applicable	6000	Hapana	Hapana	Iliyosagwa	1:00	Ndiyo	Bodaboda	2000	1:00	Ndiyo	Bodaboda	Redio	Afya ya mtoto;	Hapana	Hapana	Hapana	Hapana	Hapana	Not applicable	Not Applicable	Not Applicable	Not Applicable	Not Applicable	Not Applicable	Not Applicable	Not Applicable
303	2022-07-29 15:58:12	2022-07-29 16:04:17	anonymous	70	6	KE	mama	2022-03-25	Primary	Mama	5	Currently married	>25yrs	Pili	Hapana	Mama	Mama	Zege/saruji	Mabati	Bomba la maji (dawa)	Choo cha shimo	Umeajiajiri/biashara	Not Applicable	5000	Ndiyo	Ndiyo	Iliyosagwa	0:15	Ndiyo	Bodaboda	1000	0:02	Hapana	Not Applicable	Katika jamii	Afya ya mtoto;	Ndiyo	Ndiyo	Ndiyo	Ndiyo	Hapana	Not applicable	Not Applicable	Not Applicable	Not Applicable	Not Applicable	Ndiyo	Napenda kidogo	Baada ya chakula
304	2022-08-10 12:10:06	2022-08-10 14:48:36	anonymous	51	12	KE	KAKA	2022-03-22	Secondary	Kaka au Dada yake mtoto	>5	Currently married	>25yrs	Watatu na zaidi	Hapana	Baba	Kaka/dada	Zege/saruji	Mabati	Bomba la maji (bila dawa)	Choo cha shimo	Umeajiriwa ofisini	Not Applicable	180000	Ndiyo	Ndiyo	Iliyosagwa	0.05	Hapana	Not Applicable	0	0.30	Hapana	Not Applicable	Katika jamii	Afya ya mtoto;	Ndiyo	Ndiyo	Hapana	Sijui	Ndiyo	Napenda mno	Baada ya chakula	Pamoja na maji	Rahisi	Vidonge	Ndiyo	Napenda mno	Baada ya chakula
305	2022-08-10 14:49:01	2022-08-10 15:01:48	anonymous	52	2	KE	MAMA	2022-03-24	Primary	Mama	>5	Separated	19-25yrs	Watatu na zaidi	Hapana	Mama	Mama	Zege/saruji	Mabati	Kisima kirefu/pampu ya mkono	Choo cha shimo	Umeajiajiri/biashara	Not Applicable	150000	Hapana	Not Applicable	Mawe	0:15	Ndiyo	Bodaboda	1000	0:15	Ndiyo	Bodaboda	Katika jamii	Ujuzi kama mzazi/mlezi;	Hapana	Ndiyo	Hapana	Sijui	Hapana	Not applicable	Not Applicable	Not Applicable	Not Applicable	Not Applicable	Hapana	Not Applicable	Not Applicable
306	2022-08-10 15:04:48	2022-08-10 15:21:36	anonymous	53	1	ME	MAMA	2022-03-31	Primary	Mama	>5	Separated	>25yrs	Watatu na zaidi	Hapana	Mama	Mama	Zege/saruji	Mabati	Bomba la maji (bila dawa)	Choo cha shimo	Kilimo/Ufugaji	Kati ya miezi 3 mpaka 9	300000	Hapana	Not Applicable	Iliyosagwa	0:30	Ndiyo	Bodaboda	500	0:30	Ndiyo	Bodaboda	Katika jamii	Afya ya mtoto;	Hapana	Sijui	Sijui	Ndiyo	Hapana	Not applicable	Not Applicable	Not Applicable	Not Applicable	Not Applicable	Hapana	Not Applicable	Not Applicable
307	2022-08-10 15:22:19	2022-08-10 15:27:56	anonymous	54	9	ME	MAMA	2022-04-11	Primary	Mama	>5	Currently married	>25yrs	Kwanza	Hapana	Mama	Bibi	Siyo cement (udongo)	Mbao/Mianzi	Bomba la maji (bila dawa)	Choo cha shimo	Kilimo/Ufugaji	Zaidi ya miezi 9	600000	Ndiyo	Ndiyo	Mawe	2:0	Ndiyo	Bodaboda	3000	5:0	Ndiyo	Bodaboda	Katika jamii	Ujuzi kama mzazi/mlezi;	Ndiyo	Ndiyo	Hapana	Sijui	Ndiyo	Napenda mno	Kabla ya chakula	Pamoja na maji	Rahisi	Vidonge	Ndiyo	Napenda sana	Kabla ya chakula
308	2022-08-10 15:45:35	2022-08-10 15:50:47	anonymous	55	6	KE	MAMA	2022-04-11	Zaidi ya Secondary	Mama	1-4	Currently married	>25yrs	Watatu na zaidi	Hapana	Mama	Baba	Vigae	Mabati	Bomba la maji (bila dawa)	Choo cha kuflashi	Umeajiajiri/biashara	Not Applicable	210000	Ndiyo	Ndiyo	Iliyosagwa	0:05	Ndiyo	Bodaboda	1000	0:10	Ndiyo	Bodaboda	Katika jamii	Ujuzi kama mzazi/mlezi;	Ndiyo	Ndiyo	Hapana	Hapana	Ndiyo	Napenda mno	Baada ya chakula	Pamoja na maji	Rahisi	Vidonge	Ndiyo	Napenda mno	Baada ya chakula
309	2022-08-12 09:00:57	2022-08-12 10:13:16	anonymous	71	5	ME	Mama	2022-03-25	No Education na hajui kusoma na kuandika	Mama	5	Currently married	>25yrs	Watatu na zaidi	Hapana	Mama	Mama	Zege/saruji	Mabati	Bomba la maji (dawa)	Choo cha shimo	Umeajiajiri/biashara	Not Applicable	4000	Ndiyo	Ndiyo	Iliyosagwa	0:10	Hapana	Not Applicable		0:05	Hapana	Not Applicable	Katika jamii	Afya ya mtoto;	Ndiyo	Ndiyo	Ndiyo	Ndiyo	Hapana	Not applicable	Not Applicable	Not Applicable	Not Applicable	Not Applicable	Ndiyo	Sipendi kiasi	Baada ya chakula
310	2022-08-12 10:14:01	2022-08-12 10:37:16	anonymous	72	6	ME	mama	2022-03-14	Secondary	Mama	1-4	Currently married	19-25yrs	Kwanza	Hapana	Mama	Mama	Zege/saruji	Mabati	Bomba la maji (dawa)	Choo cha kuflashi	Kilimo/Ufugaji	Chini ya miezi 3	1500	Ndiyo	Hapana	Iliyosagwa	0:10	Ndiyo	Basi	500	0:05	Hapana	Not Applicable	Redio	Afya ya mtoto;Vyakula kwa mtoto;Ujuzi kama mzazi/mlezi;	Ndiyo	Ndiyo	Hapana	Hapana	Ndiyo	Napenda kidogo	Not Applicable	Pamoja na maji	Iko sawa tu	Vidonge	Ndiyo	Napenda sana	Not Applicable
311	2022-08-12 10:37:40	2022-08-12 10:43:18	anonymous	73	4	ME	shangazi	2022-03-14	Secondary	Mjomba/Shangazi	>5	Currently married	>25yrs	Pili	Hapana	Shangazi	Shangazi	Siyo cement (udongo)	Mbao/Mianzi	Kisima kirefu/pampu ya mkono	Choo cha shimo	Kilimo/Ufugaji	Chini ya miezi 3	1000	Hapana	Not Applicable	Iliyosagwa	0:15	Hapana	Not Applicable		0:10	Hapana	Not Applicable	Redio	Afya ya mtoto;Vyakula kwa mtoto;Ujuzi kama mzazi/mlezi;	Hapana	Hapana	Ndiyo	Hapana	Hapana	Not applicable	Not Applicable	Not Applicable	Not Applicable	Not Applicable	Hapana	Not Applicable	Not Applicable
312	2022-08-12 10:43:39	2022-08-12 11:30:08	anonymous	74	1	ME	Mama	2022-03-14	Secondary	Mama	1-4	Currently married	19-25yrs	Kwanza	Hapana	Mama	Mama	Zege/saruji	Mabati	Bomba la maji (dawa)	Choo cha kuflashi	Kilimo/Ufugaji	Chini ya miezi 3	4000	Hapana	Not Applicable	Iliyosagwa	0:20	Ndiyo	Bajaji	1000	0:10	Hapana	Not Applicable	Mtandao wa simu	Afya ya mtoto;Vyakula kwa mtoto;Ujuzi kama mzazi/mlezi;	Hapana	Hapana	Hapana	Ndiyo	Hapana	Not applicable	Not Applicable	Not Applicable	Not Applicable	Not Applicable	Hapana	Not Applicable	Not Applicable
313	2022-08-12 11:30:31	2022-08-12 12:39:39	anonymous	75	6	KE	mama	2022-03-14	Secondary	Mama	1-4	Currently married	19-25yrs	Pili	Hapana	Mama	Mama	Zege/saruji	Mabati	Bomba la maji (dawa)	Choo cha kuflashi	Umeajiajiri/biashara	Not Applicable	3000	Ndiyo	Ndiyo	Iliyosagwa	0:20	Ndiyo	Basi	500	0:10	Hapana	Not Applicable	Katika jamii	Afya ya mtoto;Vyakula kwa mtoto;Ujuzi kama mzazi/mlezi;	Ndiyo	Ndiyo	Hapana	Hapana	Ndiyo	Napenda sana	Not Applicable	Pamoja na maji	Rahisi	Vidonge	Ndiyo	Napenda sana	Not Applicable
314	2022-08-12 12:40:26	2022-08-12 14:38:14	anonymous	76	6	ME	Mama	2022-03-14	Secondary	Mama	>5	Currently married	>25yrs	Watatu na zaidi	Hapana	Mama	Mama	Zege/saruji	Mabati	Bomba la maji (dawa)	Hakuna choo	Kilimo/Ufugaji	Chini ya miezi 3	5000	Ndiyo	Ndiyo	Iliyosagwa	0:10	Ndiyo	Basi	500	0:10	Hapana	Not Applicable	Katika jamii	Afya ya mtoto;Vyakula kwa mtoto;Ujuzi kama mzazi/mlezi;	Ndiyo	Ndiyo	Hapana	Hapana	Hapana	Not applicable	Not Applicable	Not Applicable	Not Applicable	Not Applicable	Ndiyo	Napenda sana	Not Applicable
315	2022-08-12 14:39:05	2022-08-12 14:58:57	anonymous	77	4	ME	baba	2022-03-14	Secondary	Baba	1-4	Currently married	>25yrs	Pili	Hapana	Baba	Baba	Zege/saruji	Mabati	Bomba la maji (dawa)	Choo cha shimo	Umeajiajiri/biashara	Not Applicable	3000	Hapana	Not Applicable	Iliyosagwa	0:20	Ndiyo	Basi	500	0:10	Hapana	Not Applicable	Redio	Afya ya mtoto;Vyakula kwa mtoto;Ujuzi kama mzazi/mlezi;	Ndiyo	Ndiyo	Hapana	Hapana	Hapana	Not applicable	Not Applicable	Not Applicable	Not Applicable	Not Applicable	Hapana	Not Applicable	Not Applicable
316	2022-08-12 14:59:06	2022-08-12 15:06:24	anonymous	78	4	ME	mama	2022-03-16	Secondary	Mama	1-4	Currently married	19-25yrs	Kwanza	Hapana	Mama	Mama	Zege/saruji	Mabati	Kisima kirefu/pampu ya mkono	Choo cha shimo	Kilimo/Ufugaji	Chini ya miezi 3	2000	Hapana	Not Applicable	Iliyosagwa	0:20	Ndiyo	Bodaboda	2000	0:10	Hapana	Not Applicable	Mtandao wa simu	Afya ya mtoto;Vyakula kwa mtoto;Ujuzi kama mzazi/mlezi;	Hapana	Hapana	Hapana	Ndiyo	Hapana	Not applicable	Not Applicable	Not Applicable	Not Applicable	Not Applicable	Hapana	Not Applicable	Not Applicable
317	2022-08-18 08:48:52	2022-08-18 08:56:10	anonymous	79	6	ME	mama	2022-04-14	Primary	Mama	>5	Currently married	>25yrs	Watatu na zaidi	Hapana	Mama	Mama	Siyo cement (udongo)	Mabati	Bomba la maji (dawa)	Choo cha shimo	Umeajiajiri/biashara	Not Applicable	3000	Ndiyo	Ndiyo	Iliyosagwa	0:05	Hapana	Not Applicable	500	0:05	Hapana	Not Applicable	Redio	Afya ya mtoto;	Ndiyo	Ndiyo	Ndiyo	Ndiyo	Hapana	Not applicable	Not Applicable	Not Applicable	Not Applicable	Not Applicable	Ndiyo	Sipendi sana	Kabla ya kula wala kunywa chochote
318	2022-08-18 08:56:28	2022-08-18 09:13:42	anonymous	80	7.5	KE	bibi	2022-03-21	No Education na hajui kusoma na kuandika	Bibi	1-4	Widow/widower	>25yrs	Watatu na zaidi	Hapana	Bibi	Kaka/dada	Zege/saruji	Mabati	Chemichemi	Choo cha shimo	Kilimo/Ufugaji	Kati ya miezi 3 mpaka 9	4000	Hapana	Hapana	Iliyosagwa	0:10	Hapana	Not Applicable	0	0:25	Hapana	Not Applicable	Katika jamii	Afya ya mtoto;	Ndiyo	Ndiyo	Hapana	Sijui	Hapana	Not applicable	Not Applicable	Not Applicable	Not Applicable	Not Applicable	Ndiyo	Sipendi kiasi	Kabla ya kula wala kunywa chochote
319	2022-08-18 09:14:06	2022-08-18 09:24:23	anonymous	81	9	KE	dada	2022-03-22	Secondary	Kaka au Dada yake mtoto	1-4	Unmarried	>25yrs	Pili	Hapana	Mama	Mama	Zege/saruji	Mabati	Bomba la maji (bila dawa)	Choo cha kuflashi	Kilimo/Ufugaji	Zaidi ya miezi 9	5000	Ndiyo	Ndiyo	Iliyosagwa	2:30	Ndiyo	Basi	3000	0:02	Hapana	Not Applicable	Katika jamii	Afya ya mtoto;	Ndiyo	Ndiyo	Hapana	Hapana	Hapana	Not applicable	Not Applicable	Not Applicable	Not Applicable	Not Applicable	Hapana	Not Applicable	Not Applicable
320	2022-08-18 09:24:42	2022-08-18 09:36:02	anonymous	82	4.1	KE	mama	2022-03-10	Primary	Mama	>5	Currently married	>25yrs	Pili	Hapana	Mama	Mama	Zege/saruji	Mabati	Bomba la maji (dawa)	Choo cha kuflashi	Umeajiajiri/biashara	Not Applicable	4100	Hapana	Hapana	Iliyosagwa	0:45	Hapana	Not Applicable	2000	0:05	Hapana	Not Applicable	Katika jamii	Afya ya mtoto;Vyakula kwa mtoto;	Ndiyo	Ndiyo	Ndiyo	Hapana	Hapana	Not applicable	Not Applicable	Not Applicable	Not Applicable	Not Applicable	Ndiyo	Sijui kama napenda au sipendi	Kabla ya kula wala kunywa chochote
321	2022-08-18 09:36:20	2022-08-18 09:45:30	anonymous	83	5.5	ME	dada	2022-03-10	Primary	Mama	1-4	Unmarried	>25yrs	Pili	Hapana	Mama	Bibi	Zege/saruji	Mabati	Kisima kirefu/pampu ya mkono	Choo cha kuflashi	Umeajiajiri/biashara	Not Applicable	6000	Ndiyo	Hapana	Iliyosagwa	0:45	Ndiyo	Not Applicable	2000	0:20	Hapana	Not Applicable	Katika jamii	Vyakula kwa mtoto;	Ndiyo	Ndiyo	Ndiyo	Ndiyo	Hapana	Not applicable	Not Applicable	Not Applicable	Not Applicable	Not Applicable	Ndiyo	Sipendi sana	Kabla ya kula wala kunywa chochote
322	2022-08-18 09:45:56	2022-08-18 09:55:31	anonymous	84	2	ME	mama	2022-03-10	No Education lakini anajua kusoma na kuandika	Mama	>5	Currently married	19-25yrs	Kwanza	Hapana	Mama	Mama	Zege/saruji	Mabati	Bomba la maji (dawa)	Choo cha kuflashi	Haujaajiriwa na hauna shughuli yoyote	Not Applicable	4000	Hapana	Not Applicable	Iliyosagwa	0:15	Hapana	Not Applicable	0	0:05	Hapana	Not Applicable	Katika jamii	Afya ya mtoto;Vyakula kwa mtoto;	Hapana	Ndiyo	Sijui	Hapana	Hapana	Not applicable	Not Applicable	Not Applicable	Not Applicable	Not Applicable	Hapana	Not Applicable	Not Applicable
323	2022-09-21 08:54:40	2022-09-21 10:02:03	anonymous	85	1	KE	mama	2022-03-10	Secondary	Mama	>5	Unmarried	19-25yrs	Pili	Hapana	Mama	Mama	Zege/saruji	Mabati	Bomba la maji (bila dawa)	Choo cha kuflashi	Umeajiajiri/biashara	Not Applicable	15000	Hapana	Not Applicable	Iliyosagwa	2:00	Ndiyo	Gari binafsi	1000	0:30	Ndiyo	Bodaboda	Katika jamii	Afya ya mtoto;	Hapana	Ndiyo	Sijui	Hapana	Hapana	Not applicable	Not Applicable	Not Applicable	Not Applicable	Not Applicable	Hapana	Not Applicable	Not Applicable
324	2022-09-21 10:02:18	2022-09-21 10:23:49	anonymous	86	4	KE	mama	2022-03-17	Secondary	Mama	1-4	Unmarried	>25yrs	Pili	Hapana	Shangazi	Mama	Zege/saruji	Mabati	Bomba la maji (dawa)	Choo cha kuflashi	Umeajiajiri/biashara	Not Applicable	7000	Hapana	Hapana	Iliyosagwa	0:15	Hapana	Not Applicable	0	0:05	Hapana	Not Applicable	Katika jamii	Vyakula kwa mtoto;	Hapana	Hapana	Hapana	Ndiyo	Hapana	Not applicable	Not Applicable	Not Applicable	Not Applicable	Not Applicable	Hapana	Not Applicable	Not Applicable
325	2022-09-21 10:24:30	2022-09-21 10:36:02	anonymous	87	9.5	ME	mama	2022-03-17	Secondary	Mama	1-4	Currently married	19-25yrs	Kwanza	Hapana	Baba	Baba	Zege/saruji	Mabati	Bomba la maji (dawa)	Choo cha kuflashi	Umeajiajiri/biashara	Not Applicable	5000	Ndiyo	Hapana	Iliyosagwa	0:10	Hapana	Not Applicable	0	0:05	Hapana	Not Applicable	Katika jamii	Afya ya mtoto;	Ndiyo	Ndiyo	Hapana	Hapana	Sijui	Not applicable	Not Applicable	Not Applicable	Not Applicable	Not Applicable	Ndiyo	Sipendi kiasi	Kabla ya chakula
326	2022-09-21 10:36:35	2022-09-21 10:46:15	anonymous	88	4.25	KE	mama	2022-03-16	Primary	Mama	1-4	Unmarried	14-18yrs	Kwanza	Hapana	Shangazi	Shangazi	Zege/saruji	Mabati	Bomba la maji (dawa)	Choo cha kuflashi	Umeajiajiri/biashara	Not Applicable	3000	Ndiyo	Ndiyo	Iliyosagwa	0:20	Hapana	Not Applicable	0	0:15	Not Applicable	Not Applicable	Katika jamii	Afya ya mtoto;	Ndiyo	Ndiyo	Hapana	Hapana	Hapana	Not applicable	Not Applicable	Not Applicable	Not Applicable	Not Applicable	Ndiyo	Sijui kama napenda au sipendi	Kabla ya chakula
327	2022-09-21 13:43:48	2022-09-21 13:50:50	anonymous	89	10	KE	mama	2022-03-09	No Education na hajui kusoma na kuandika	Mama	5	Widow/widower	>25yrs	Pili	Hapana	Mama	Mama	Siyo cement (udongo)	Mabati	Bomba la maji (bila dawa)	Choo cha shimo	Kilimo/Ufugaji	Zaidi ya miezi 9	20000	Ndiyo	Ndiyo	Iliyosagwa	1:20	Ndiyo	Bodaboda	1000	1:30	Ndiyo	Bodaboda	Sijui	Vyakula kwa mtoto;	Ndiyo	Ndiyo	Ndiyo	Ndiyo	Ndiyo	Napenda kidogo	Kabla ya chakula	Not Applicable	Iko sawa tu	Sindano	Hapana	Not Applicable	Not Applicable
328	2022-09-21 13:51:19	2022-09-21 13:59:43	anonymous	90	3.5	KE	bibi	2022-03-09	Primary	Bibi	1-4	Widow/widower	>25yrs	Kwanza	Hapana	Bibi	Kaka/dada	Siyo cement (udongo)	Mabati	Bomba la maji (dawa)	Choo cha kuflashi	Kilimo/Ufugaji	Kati ya miezi 3 mpaka 9	5000	Ndiyo	Hapana	Iliyosagwa	1:30	Hapana	Gari binafsi	1000	0:15	Hapana	Not Applicable	Katika jamii	Afya ya mtoto;	Hapana	Ndiyo	Hapana	Hapana	Hapana	Not applicable	Not Applicable	Not Applicable	Not Applicable	Not Applicable	Hapana	Not Applicable	Not Applicable
329	2022-09-21 13:59:55	2022-09-21 15:18:59	anonymous	91	8.5	KE	mama	2022-03-09	Secondary	Mama	1-4	Widow/widower	>25yrs	Kwanza	Hapana	Shangazi	Shangazi	Zege/saruji	Mabati	Chemichemi	Choo cha kuflashi	Umeajiajiri/biashara	Not Applicable	8000	Ndiyo	Ndiyo	Iliyosagwa	0:10	Hapana	Not Applicable	0	0:05	Hapana	Not Applicable	Vitabu	Afya ya mtoto;	Ndiyo	Ndiyo	Ndiyo	Ndiyo	Hapana	Not applicable	Not Applicable	Not Applicable	Not Applicable	Not Applicable	Ndiyo	Sipendi kiasi	Baada ya chakula
330	2022-09-21 15:35:33	2022-09-21 15:54:04	anonymous	224	1	KE	mama	2022-02-24	Secondary	Mama	>5	Currently married	19-25yrs	Pili	Hapana	Mama	Mama	Zege/saruji	Mabati	Kisima kirefu/pampu ya mkono	Choo cha kuflashi	Kilimo/Ufugaji	Chini ya miezi 3	3000	Hapana	Not Applicable	Iliyosagwa	1:00	Ndiyo	Basi	4000	dakika 15	Hapana	Not Applicable	Redio	Afya ya mtoto;Vyakula kwa mtoto;Ujuzi kama mzazi/mlezi;	Hapana	Hapana	Ndiyo	Ndiyo	Hapana	Not applicable	Not Applicable	Not Applicable	Not Applicable	Not Applicable	Hapana	Not Applicable	Not Applicable
331	2022-09-21 15:54:16	2022-09-22 06:30:34	anonymous	8	6	ME	mama	2022-02-11	Primary	Mama	1-4	Unmarried	>25yrs	Kwanza	Hapana	Mama	Mama	Zege/saruji	Mabati	Bomba la maji (bila dawa)	Choo cha kuflashi	Umeajiajiri/biashara	Not Applicable	5000	Ndiyo	Ndiyo	Iliyosagwa	0:30	Hapana	Not Applicable		025	Hapana	Not Applicable	Katika jamii	Afya ya mtoto;	Ndiyo	Ndiyo	Hapana	Hapana	Ndiyo	Sipendi kidogo	Kabla ya kula wala kunywa chochote	Pamoja na maji	Iko sawa tu	Sindano	Ndiyo	Sijui kama napenda au sipendi	Kabla ya kula wala kunywa chochote
332	2022-09-22 06:30:38	2022-09-22 06:46:41	anonymous	7	5 11/12	KE	mama	2022-02-11	Secondary	Mama	1-4	Currently married	>25yrs	Pili	Hapana	Mama	Mama	Zege/saruji	Mabati	Bomba la maji (dawa)	Choo cha kuflashi	Umeajiajiri/biashara	Not Applicable	5000	Ndiyo	Ndiyo	Iliyosagwa	0:02	Hapana	Not Applicable		00:02	Hapana	Not Applicable	Vitabu	Vyakula kwa mtoto;	Ndiyo	Ndiyo	Ndiyo	Hapana	Hapana	Not applicable	Not Applicable	Not Applicable	Not Applicable	Not Applicable	Ndiyo	Napenda kiasi	Kabla ya kula wala kunywa chochote
333	2022-09-22 07:28:18	2022-09-22 07:59:52	anonymous	302	3	KE	mama	2022-02-08	Primary	Mama	1-4	Currently married	>25yrs	Watatu na zaidi	Hapana	Mama	Mama	Siyo cement (udongo)	Mabati	Mto/Ziwa/Bwawa	Choo cha shimo	Kilimo/Ufugaji	Zaidi ya miezi 9	60000	Ndiyo	Ndiyo	Iliyosagwa	nil	Ndiyo	Basi	17000	00:30	Ndiyo	Basi (usafiri wa jamii)	Mafunzo rasmi	Ujuzi kama mzazi/mlezi;	Hapana	Ndiyo	Ndiyo	Hapana	Hapana	Not applicable	Not Applicable	Not Applicable	Not Applicable	Not Applicable	Hapana	Not Applicable	Not Applicable
334	2022-09-22 13:33:29	2022-09-22 13:47:52	anonymous	261	10	ME	Baba mkubwa	2022-02-08	Secondary	Baba	1-4	Currently married	19-25yrs	Kwanza	Hapana	Baba	Baba	Zege/saruji	Mabati	Chemichemi	Choo cha kuflashi	Kilimo/Ufugaji	Kati ya miezi 3 mpaka 9	120000	Ndiyo	Ndiyo	PACKET	1:00	Ndiyo	Bajaji	2000	00:30	Hapana	Not Applicable	TV	Vyakula kwa mtoto;	Ndiyo	Ndiyo	Hapana	Hapana	Ndiyo	Napenda sana	Kabla ya chakula	Pamoja na maji	Rahisi	Not Applicable	Hapana	Not Applicable	Not Applicable
335	2022-09-22 13:49:17	2022-09-22 14:31:07	anonymous	259	11	ME	MAMA	2022-02-07	Primary	Mama	1-4	Unmarried	>25yrs	Kwanza	Hapana	Mama	Mama	Siyo cement (udongo)	Matofali ya kuchoma	Kisima kirefu/pampu ya mkono	Choo cha kuflashi	Kilimo/Ufugaji	Chini ya miezi 3	0	Ndiyo	Ndiyo	PACKET	2:00	Hapana	Not Applicable	4000	4:00	Ndiyo	Bodaboda	Katika jamii	Afya ya mtoto;Ujuzi kama mzazi/mlezi;Vyakula kwa mtoto;	Ndiyo	Ndiyo	Hapana	Hapana	Hapana	Not applicable	Not Applicable	Not Applicable	Not Applicable	Not Applicable	Ndiyo	Napenda mno	Baada ya chakula
336	2022-09-22 14:32:03	2022-09-22 15:00:51	anonymous	45	3	ME	BABU	2022-02-10	Primary	Babu	Not applicable	Separated	>25yrs	Watatu na zaidi	Hapana	Babu	Babu	Siyo cement (udongo)	Mabati	Kisima kirefu/pampu ya mkono	Choo cha shimo	Kilimo/Ufugaji	Kati ya miezi 3 mpaka 9	2000	Hapana	Hapana	Iliyosagwa	1:30	Hapana	Basi	6000	00:20	Hapana	Not Applicable	Mafunzo rasmi	Ujuzi kama mzazi/mlezi;Vyakula kwa mtoto;Afya ya mtoto;	Ndiyo	Ndiyo	Hapana	Hapana	Hapana	Not applicable	Not Applicable	Not Applicable	Not Applicable	Not Applicable	Ndiyo	Sipendi kidogo	Baada ya chakula
337	2022-09-22 15:09:40	2022-09-22 15:21:49	anonymous	301	2	ME	MAMA	2022-02-07	Secondary	Mama	1-4	Currently married	>25yrs	Kwanza	Hapana	Mama	Mama	Zege/saruji	Mabati	Bomba la maji (dawa)	Choo cha kuflashi	Umeajiajiri/biashara	Not Applicable	150000	Hapana	Not Applicable	Iliyosagwa	0	Ndiyo	Basi	5000	00:30	Ndiyo	Basi (usafiri wa jamii)	Redio	Afya ya mtoto;Vyakula kwa mtoto;Ujuzi kama mzazi/mlezi;	Hapana	Hapana	Ndiyo	Hapana	Hapana	Not applicable	Not Applicable	Not Applicable	Not Applicable	Not Applicable	Hapana	Not Applicable	Not Applicable
338	2022-09-22 15:21:55	2022-09-22 15:42:37	anonymous	44	11	ME	BABA	2022-02-07	Primary	Baba	Not applicable	Unmarried	>25yrs	Watatu na zaidi	Hapana	Mama	Mama	Siyo cement (udongo)	Udongo	Kisima kirefu/pampu ya mkono	Choo cha shimo	Kilimo/Ufugaji	Chini ya miezi 3	5000	Ndiyo	Ndiyo	Iliyosagwa	3:00	Ndiyo	Bodaboda	2000	00:30	Not Applicable	Not Applicable	Katika jamii	Afya ya mtoto;	Ndiyo	Ndiyo	Hapana	Hapana	Ndiyo	Sijui kama napenda au sipendi	Baada ya chakula	Pamoja na maji	Vigumu	Vidonge	Ndiyo	Napenda sana	Baada ya chakula
339	2022-09-23 09:31:39	2022-09-23 11:59:22	anonymous	92	1.5	KE	bibi	2022-03-10	No Education na hajui kusoma na kuandika	Bibi	1-4	Currently married	>25yrs	Watatu na zaidi	Hapana	Mama	Bibi	Zege/saruji	Mabati	Maji ya mvua	Choo cha kuflashi	Kilimo/Ufugaji	Kati ya miezi 3 mpaka 9	5000	Hapana	Hapana	Iliyosagwa	2:00	Ndiyo	Bodaboda	4000	2:00	Ndiyo	Bodaboda	Redio	Afya ya mtoto;	Hapana	Ndiyo	Hapana	Hapana	Hapana	Not applicable	Not Applicable	Not Applicable	Not Applicable	Not Applicable	Hapana	Not Applicable	Not Applicable
340	2022-09-23 12:00:16	2022-09-23 12:08:43	anonymous	93	8.75	ME	shangazi	2022-03-09	Secondary	Mjomba/Shangazi	1-4	Unmarried	>25yrs	Kwanza	Hapana	Bibi	Bibi	Siyo cement (udongo)	Mabati	Kisima kirefu/pampu ya mkono	Choo cha kuflashi	Umeajiajiri/biashara	Not Applicable	5000	Ndiyo	Ndiyo	Iliyosagwa	0:30	Ndiyo	Bodaboda	2000	0:10	Hapana	Not Applicable	Katika jamii	Afya ya mtoto;	Ndiyo	Ndiyo	Hapana	Hapana	Hapana	Not applicable	Not Applicable	Not Applicable	Not Applicable	Not Applicable	Ndiyo	Sipendi kiasi	Kabla ya chakula
341	2022-09-23 11:33:59	2022-09-23 12:09:38	anonymous	184	GRIVAN MWASAMBILI	ME	MAMA	2022-03-03	Primary	Mama	1-4	Currently married	>25yrs	Pili	Hapana	Mama	Mama	Zege/saruji	Mabati	Bomba la maji (dawa)	Choo cha kuflashi	Umeajiajiri/biashara	Not Applicable	5000	Ndiyo	Ndiyo	Iliyosagwa	00:30	Ndiyo	Basi	2000	00:30	Hapana	Not Applicable	TV	Afya ya mtoto;Vyakula kwa mtoto;	Ndiyo	Ndiyo	Hapana	Hapana	Hapana	Not applicable	Not Applicable	Not Applicable	Not Applicable	Not Applicable	Ndiyo	Napenda kiasi	Baada ya chakula
342	2022-09-23 12:09:06	2022-09-23 12:19:15	anonymous	94	4	KE	bibi	2022-03-09	Primary	Bibi	1-4	Currently married	>25yrs	Watatu na zaidi	Hapana	Bibi	Bibi	Siyo cement (udongo)	Matofali ya kuchoma	Bomba la maji (bila dawa)	Choo cha shimo	Kilimo/Ufugaji	Zaidi ya miezi 9	0	Ndiyo	Ndiyo	Iliyosagwa	2:00	Ndiyo	Bajaji	4000	0:30	Hapana	Not Applicable	Redio	Afya ya mtoto;	Ndiyo	Ndiyo	Ndiyo	Hapana	Hapana	Not applicable	Not Applicable	Not Applicable	Not Applicable	Not Applicable	Hapana	Not Applicable	Not Applicable
343	2022-09-23 12:09:41	2022-09-23 12:23:13	anonymous	130	3	ME	MAMA	2022-03-03	Secondary	Mama	1-4	Currently married	>25yrs	Pili	Hapana	Mama	Mama	Zege/saruji	Mabati	Bomba la maji (bila dawa)	Choo cha kuflashi	Umeajiajiri/biashara	Not Applicable	5000	Ndiyo	Not Applicable	Iliyosagwa	1:30	Ndiyo	Basi	500	00:15	Hapana	Not Applicable	Redio	Ujuzi kama mzazi/mlezi;	Sijui	Hapana	Sijui	Ndiyo	Hapana	Sipendi sana	Baada ya chakula	Pamoja na maji	Vigumu	Vidonge	Hapana	Not Applicable	Not Applicable
344	2022-09-23 13:20:12	2022-09-23 13:34:18	anonymous	185	1	ME	MAMA	2022-03-03	Secondary	Mama	5	Currently married	>25yrs	Kwanza	Hapana	Mama	Mama	Zege/saruji	Mabati	Bomba la maji (dawa)	Choo cha kuflashi	Haujaajiriwa na hauna shughuli yoyote	Not Applicable	5000	Hapana	Not Applicable	Iliyosagwa	00:30	Hapana	Not Applicable	0	00:30	Hapana	Not Applicable	Katika jamii	Afya ya mtoto;	Hapana	Ndiyo	Sijui	Hapana	Hapana	Not applicable	Not Applicable	Not Applicable	Not Applicable	Not Applicable	Hapana	Not Applicable	Not Applicable
345	2022-09-23 14:07:53	2022-09-23 14:18:16	anonymous	21	2	ME	BIBI	2022-03-03	Primary	Bibi	1-4	Currently married	>25yrs	Kwanza	Hapana	Bibi	Bibi	Zege/saruji	Mabati	Bomba la maji (dawa)	Choo cha kuflashi	Umeajiajiri/biashara	Not Applicable	5000	Hapana	Hapana	Iliyosagwa	00:30	Ndiyo	Gari binafsi	1000	00:15	Hapana	Not Applicable	Katika jamii	Afya ya mtoto;	Hapana	Ndiyo	Hapana	Hapana	Hapana	Not applicable	Not Applicable	Not Applicable	Not Applicable	Not Applicable	Hapana	Not Applicable	Not Applicable
346	2022-09-23 14:18:25	2022-09-23 14:40:36	anonymous	183	7	KE	BIBI	2022-01-03	Primary	Bibi	>5	Widow/widower	>25yrs	Pili	Hapana	Bibi	Bibi	Zege/saruji	Mabati	Bomba la maji (dawa)	Choo cha kuflashi	Umeajiajiri/biashara	Not Applicable	1500	Ndiyo	Ndiyo	Iliyosagwa	00:30	Ndiyo	Basi	1000	1:00	Hapana	Not Applicable	Mafunzo rasmi	Afya ya mtoto;	Ndiyo	Ndiyo	Ndiyo	Ndiyo	Hapana	Not applicable	Not Applicable	Not Applicable	Not Applicable	Not Applicable	Ndiyo	Napenda kiasi	Not Applicable
347	2022-09-23 12:21:30	2022-09-23 15:09:43	anonymous	95	8.6	KE	mama	2022-03-09	Primary	Mama	1-4	Currently married	>25yrs	Watatu na zaidi	Hapana	Mama	Baba	Siyo cement (udongo)	Mabati	Bomba la maji (dawa)	Choo cha kuflashi	Kilimo/Ufugaji	Chini ya miezi 3	5000	Ndiyo	Ndiyo	Iliyosagwa	0:30	Hapana	Basi	500	0:30	Hapana	Not Applicable	Mtandao wa simu	Vyakula kwa mtoto;	Ndiyo	Ndiyo	Hapana	Hapana	Ndiyo	Napenda sana	Baada ya chakula	Not Applicable	Iko sawa tu	Vidonge	Ndiyo	Napenda sana	Baada ya chakula
348	2022-09-23 15:10:06	2022-09-23 15:29:57	anonymous	96	7	ME	bibi	2022-03-09	No Education na hajui kusoma na kuandika	Bibi	>5	Widow/widower	>25yrs	Watatu na zaidi	Hapana	Bibi	Shangazi	Zege/saruji	Mabati	Bomba la maji (dawa)	Choo cha kuflashi	Kilimo/Ufugaji	Kati ya miezi 3 mpaka 9	6000	Ndiyo	Ndiyo	Iliyosagwa	0:45	Ndiyo	Bodaboda	1500	0:30	Ndiyo	Bodaboda	TV	Ujuzi kama mzazi/mlezi;	Ndiyo	Ndiyo	Hapana	Hapana	Hapana	Not applicable	Not Applicable	Not Applicable	Not Applicable	Not Applicable	Not Applicable	Not Applicable	Not Applicable
349	2022-09-26 10:50:03	2022-09-26 10:59:42	anonymous	18	5	ME	SHANGAZI	2022-03-03	Primary	Mjomba/Shangazi	1-4	Widow/widower	>25yrs	Pili	Hapana	Bibi	Bibi	Siyo cement (udongo)	Mabati	Kisima kirefu/pampu ya mkono	Choo cha shimo	Kilimo/Ufugaji	Kati ya miezi 3 mpaka 9	5000	Ndiyo	Hapana	Iliyosagwa	0:10	Hapana	Not Applicable	0	0:30	Not Applicable	Not Applicable	Katika jamii	Ujuzi kama mzazi/mlezi;	Ndiyo	Ndiyo	Hapana	Hapana	Hapana	Not applicable	Not Applicable	Not Applicable	Not Applicable	Not Applicable	Ndiyo	Sipendi kiasi	Kabla ya kula wala kunywa chochote
350	2022-09-26 11:05:51	2022-09-26 11:21:47	anonymous	17	3	KE	MAMA	2022-03-03	Primary	Mama	>5	Separated	>25yrs	Watatu na zaidi	Hapana	Mama	Mama	Siyo cement (udongo)	Mabati	Bomba la maji (dawa)	Choo cha shimo	Umeajiajiri/biashara	Not Applicable	3500	Hapana	Hapana	Iliyosagwa	1:10	Ndiyo	Gari binafsi	800	0:15	Hapana	Not Applicable	Katika jamii	Afya ya mtoto;	Hapana	Ndiyo	Ndiyo	Ndiyo	Hapana	Not applicable	Not Applicable	Not Applicable	Not Applicable	Not Applicable	Hapana	Not Applicable	Not Applicable
351	2022-09-26 11:21:52	2022-09-26 11:27:59	anonymous	16	3	KE	MAMA	2022-03-03	Secondary	Mama	1-4	Separated	>25yrs	Pili	Hapana	Mama	Mama	Zege/saruji	Mabati	Bomba la maji (dawa)	Choo cha kuflashi	Umeajiajiri/biashara	Not Applicable	8000	Hapana	Not Applicable	Iliyosagwa	0:15	Ndiyo	Bodaboda	2000	0:10	Hapana	Not Applicable	Katika jamii	Vyakula kwa mtoto;	Hapana	Ndiyo	Hapana	Ndiyo	Hapana	Not applicable	Not Applicable	Not Applicable	Not Applicable	Not Applicable	Hapana	Not Applicable	Not Applicable
352	2022-09-26 11:52:37	2022-09-26 12:33:30	anonymous	221	4	KE	MAMA	2022-02-23	Secondary	Mama	>5	Currently married	>25yrs	Watatu na zaidi	Hapana	Mama	Mama	Zege/saruji	Mabati	Bomba la maji (dawa)	Choo cha shimo	Umeajiajiri/biashara	Not Applicable	2500	Hapana	Not Applicable	Iliyosagwa	0:30	Ndiyo	Basi	2000	0:15	Not Applicable	Basi (usafiri wa jamii)	TV	Afya ya mtoto;Vyakula kwa mtoto;Ujuzi kama mzazi/mlezi;	Hapana	Sijui	Hapana	Ndiyo	Hapana	Not applicable	Not Applicable	Not Applicable	Not Applicable	Not Applicable	Hapana	Sipendi sana	Unachanganya na chakula
353	2022-09-26 12:33:37	2022-09-26 12:45:57	anonymous	222	3	ME	mama	2022-02-23	Secondary	Mama	1-4	Currently married	>25yrs	Pili	Hapana	Mama	Mama	Zege/saruji	Mabati	Bomba la maji (dawa)	Choo cha shimo	Umeajiajiri/biashara	Not Applicable	1500	Hapana	Not Applicable	Iliyosagwa	0:20	Ndiyo	Basi	1000	0:15	Hapana	Not Applicable	TV	Afya ya mtoto;Vyakula kwa mtoto;Ujuzi kama mzazi/mlezi;	Hapana	Hapana	Hapana	Ndiyo	Hapana	Not applicable	Not Applicable	Not Applicable	Not Applicable	Not Applicable	Hapana	Not Applicable	Not Applicable
354	2022-09-26 12:46:03	2022-09-26 12:59:33	anonymous	223	3	ME	mama	2022-02-23	Secondary	Mama	1-4	Currently married	>25yrs	Pili	Hapana	Mama	Mama	Zege/saruji	Mabati	Bomba la maji (dawa)	Choo cha kuflashi	Kilimo/Ufugaji	Chini ya miezi 3	2000	Hapana	Hapana	Iliyosagwa	0:45	Ndiyo	Basi	4000	0:30	Ndiyo	Basi (usafiri wa jamii)	TV	Afya ya mtoto;Vyakula kwa mtoto;Ujuzi kama mzazi/mlezi;	Hapana	Hapana	Hapana	Ndiyo	Hapana	Not applicable	Not Applicable	Not Applicable	Not Applicable	Not Applicable	Hapana	Not Applicable	Not Applicable
355	2022-09-26 12:59:37	2022-09-26 13:09:39	anonymous	183	7	KE	Bibi	2022-03-01	Primary	Bibi	5	Widow/widower	>25yrs	Pili	Hapana	Bibi	Bibi	Zege/saruji	Mabati	Bomba la maji (dawa)	Choo cha kuflashi	Umeajiajiri/biashara	Not Applicable	1500	Ndiyo	Ndiyo	Iliyosagwa	0:30	Ndiyo	Basi	1000	1:00	Hapana	Not Applicable	Mafunzo rasmi	Afya ya mtoto;	Ndiyo	Ndiyo	Ndiyo	Ndiyo	Hapana	Not applicable	Not Applicable	Not Applicable	Not Applicable	Not Applicable	Ndiyo	Napenda kiasi	Not Applicable
356	2022-09-26 13:18:05	2022-09-26 13:27:23	anonymous	14	9	ME	Mama	2022-02-28	Secondary	Mama	1-4	Widow/widower	>25yrs	Kwanza	Hapana	Bibi	Bibi	Zege/saruji	Mabati	Bomba la maji (dawa)	Choo cha kuflashi	Umeajiajiri/biashara	Not Applicable	7000	Ndiyo	Ndiyo	Iliyosagwa	0:30	Ndiyo	Gari binafsi	1000	0:25	Hapana	Not Applicable	Katika jamii	Afya ya mtoto;	Ndiyo	Ndiyo	Ndiyo	Sijui	Ndiyo	Sijui kama napenda au sipendi	Kabla ya kula wala kunywa chochote	Not Applicable	Iko sawa tu	Vidonge	Ndiyo	Sijui kama napenda au sipendi	Kabla ya kula wala kunywa chochote
357	2022-09-26 13:27:32	2022-09-26 13:51:55	anonymous	12	2	KE	Bibi	2022-03-23	Primary	Bibi	>5	Currently married	>25yrs	Watatu na zaidi	Hapana	Bibi	Bibi	Zege/saruji	Mabati	Kisima kirefu/pampu ya mkono	Choo cha kuflashi	Umeajiajiri/biashara	Not Applicable	10000	Hapana	Hapana	Iliyosagwa	0:30	Ndiyo	Bodaboda	4000	0:30	Ndiyo	Bodaboda	Katika jamii	Vyakula kwa mtoto;	Hapana	Ndiyo	Hapana	Hapana	Hapana	Not applicable	Not Applicable	Not Applicable	Not Applicable	Not Applicable	Hapana	Not Applicable	Not Applicable
358	2022-09-26 13:52:08	2022-09-26 14:56:55	anonymous	13	7	KE	Mama	2022-02-23	Primary	Mama	>5	Unmarried	>25yrs	Watatu na zaidi	Hapana	Bibi	Mama	Zege/saruji	Mabati	Kisima kirefu/pampu ya mkono	Choo cha kuflashi	Umeajiajiri/biashara	Not Applicable	9000	Ndiyo	Ndiyo	Iliyosagwa	0:15	Ndiyo	Bodaboda	3000	0:18	Ndiyo	Gari Binafsi	Katika jamii	Afya ya mtoto;	Ndiyo	Ndiyo	Hapana	Hapana	Hapana	Not applicable	Not Applicable	Not Applicable	Not Applicable	Not Applicable	Ndiyo	Sipendi kiasi	Kabla ya kula wala kunywa chochote
359	2022-09-26 14:57:48	2022-09-26 16:06:18	anonymous	0	4	KE	Mama	2022-02-25	Secondary	Mama	1-4	Currently married	>25yrs	Pili	Hapana	Babu	Mama	Vigae	Mabati	Bomba la maji (dawa)	Choo cha kuflashi	Kilimo/Ufugaji	Chini ya miezi 3	10000	Ndiyo	Ndiyo	Iliyosagwa	0:30	Ndiyo	Basi	500	0:30	Ndiyo	Basi (usafiri wa jamii)	TV	Afya ya mtoto;Vyakula kwa mtoto;Ujuzi kama mzazi/mlezi;	Ndiyo	Ndiyo	Ndiyo	Hapana	Hapana	Not applicable	Not Applicable	Not Applicable	Not Applicable	Not Applicable	Hapana	Not Applicable	Not Applicable
360	2022-09-26 16:06:33	2022-09-26 16:11:07	anonymous	20	3	KE	Mama	2022-03-03	Primary	Mama	5	Currently married	>25yrs	Watatu na zaidi	Hapana	Mama	Mama	Zege/saruji	Mabati	Bomba la maji (dawa)	Choo cha kuflashi	Kilimo/Ufugaji	Kati ya miezi 3 mpaka 9	6500	Hapana	Hapana	Iliyosagwa	0:15	Hapana	Not Applicable	0	0:25	Hapana	Not Applicable	Katika jamii	Vyakula kwa mtoto;	Hapana	Ndiyo	Ndiyo	Ndiyo	Hapana	Not applicable	Not Applicable	Not Applicable	Not Applicable	Not Applicable	Hapana	Not Applicable	Not Applicable
361	2022-09-26 16:11:20	2022-09-26 16:16:08	anonymous	19	3	ME	Mama	2022-03-03	Zaidi ya Secondary	Mama	5	Separated	>25yrs	Pili	Hapana	Mama	Mama	Zege/saruji	Mabati	Bomba la maji (dawa)	Choo cha kuflashi	Umeajiajiri/biashara	Not Applicable	7000	Hapana	Hapana	Iliyosagwa	1:00	Ndiyo	Basi	1000	0:30	Hapana	Not Applicable	Mafunzo rasmi	Afya ya mtoto;	Hapana	Ndiyo	Hapana	Hapana	Hapana	Not applicable	Not Applicable	Not Applicable	Not Applicable	Not Applicable	Hapana	Not Applicable	Not Applicable
362	2022-09-26 16:16:22	2022-09-26 16:22:24	anonymous	182	4	ME	Mama	2022-02-28	Secondary	Mama	>5	Currently married	>25yrs	Watatu na zaidi	Hapana	Shangazi	Mama	Zege/saruji	Mabati	Bomba la maji (dawa)	Choo cha kuflashi	Kilimo/Ufugaji	Kati ya miezi 3 mpaka 9	10000	Hapana	Hapana	Iliyosagwa	0:20	Hapana	Not Applicable	0	0:10	Hapana	Not Applicable	Mtandao wa simu	Vyakula kwa mtoto;Ujuzi kama mzazi/mlezi;	Ndiyo	Ndiyo	Ndiyo	Hapana	Hapana	Not applicable	Not Applicable	Not Applicable	Not Applicable	Not Applicable	Hapana	Not Applicable	Not Applicable
363	2022-09-27 07:54:44	2022-09-27 10:49:34	anonymous	47	4	ME	Mama	2022-02-28	Secondary	Mama	1-4	Unmarried	19-25yrs	Kwanza	Hapana	Bibi	Mama	Siyo cement (udongo)	Mabati	Bomba la maji (dawa)	Choo cha kuflashi	Umeajiajiri/biashara	Not Applicable	0	Ndiyo	Ndiyo	Iliyosagwa	0:10	Ndiyo	Bodaboda	500	0:20	Ndiyo	Bodaboda	Mafunzo rasmi	Afya ya mtoto;Vyakula kwa mtoto;	Ndiyo	Ndiyo	Hapana	Ndiyo	Hapana	Napenda sana	Baada ya chakula	Not Applicable	Vigumu	Vidonge	Ndiyo	Napenda sana	Kabla ya chakula
364	2022-09-27 10:49:57	2022-09-27 11:03:07	anonymous	15	3	ME	Baba	2022-02-28	Secondary	Baba	5	Widow/widower	>25yrs	Watatu na zaidi	Hapana	Baba	Bibi	Zege/saruji	Mbao laini (cardboard)	Bomba la maji (dawa)	Choo cha kuflashi	Umeajiajiri/biashara	Not Applicable	15000	Hapana	Not Applicable	Iliyosagwa	0:10	Hapana	Not Applicable	0	0:07	Hapana	Not Applicable	Katika jamii	Vyakula kwa mtoto;	Hapana	Ndiyo	Hapana	Hapana	Hapana	Not applicable	Not Applicable	Not Applicable	Not Applicable	Not Applicable	Hapana	Not Applicable	Not Applicable
365	2022-09-27 13:54:13	2022-09-27 14:25:52	anonymous	97	11	ME	babu mkubwa	2022-03-09	Primary	Baba	1-4	Currently married	>25yrs	Kwanza	Hapana	Bibi	Bibi	Zege/saruji	Mabati	Bomba la maji (dawa)	Choo cha kuflashi	Kilimo/Ufugaji	Kati ya miezi 3 mpaka 9	20000	Ndiyo	Ndiyo	Iliyosagwa	1:00	Ndiyo	Bodaboda	2000	0:30	Ndiyo	Basi (usafiri wa jamii)	TV	Vyakula kwa mtoto;	Ndiyo	Ndiyo	Hapana	Hapana	Ndiyo	Napenda sana	Baada ya chakula	Not Applicable	Iko sawa tu	Vidonge	Hapana	Not Applicable	Not Applicable
366	2022-09-27 14:27:06	2022-09-27 14:45:19	anonymous	98	9	KE	kaka	2022-03-22	Secondary	Kaka au Dada yake mtoto	5	Unmarried	19-25yrs	Kwanza	Hapana	Shangazi	Shangazi	Zege/saruji	Mabati	Bomba la maji (dawa)	Choo cha kuflashi	Umeajiajiri/biashara	Not Applicable	7000	Ndiyo	Ndiyo	Iliyosagwa	0:03	Hapana	Not Applicable	0	0:10	Hapana	Not Applicable	Redio	Afya ya mtoto;Vyakula kwa mtoto;Ujuzi kama mzazi/mlezi;	Ndiyo	Ndiyo	Ndiyo	Ndiyo	Sijui	Not applicable	Not Applicable	Not Applicable	Not Applicable	Not Applicable	Ndiyo	Sipendi kabisa	Kabla ya chakula
367	2022-09-30 08:14:30	2022-09-30 10:41:06	anonymous	99	6.5	ME	mama	2022-03-21	Primary	Mama	1-4	Widow/widower	>25yrs	Watatu na zaidi	Hapana	Bibi	Bibi	Zege/saruji	Mabati	Bomba la maji (dawa)	Choo cha kuflashi	Umeajiajiri/biashara	Not Applicable	7000	Ndiyo	Hapana	Iliyosagwa	0:30	Hapana	Not Applicable	0	0:02	Hapana	Not Applicable	TV	Afya ya mtoto;	Ndiyo	Ndiyo	Hapana	Ndiyo	Hapana	Not applicable	Not Applicable	Not Applicable	Not Applicable	Not Applicable	Ndiyo	Sipendi kiasi	Not Applicable
368	2022-09-30 10:41:32	2022-09-30 10:47:21	anonymous	100	5	KE	mama	2022-03-07	Primary	Mama	1-4	Widow/widower	>25yrs	Pili	Hapana	Mama	Mama	Zege/saruji	Mabati	Bomba la maji (dawa)	Choo cha kuflashi	Umeajiajiri/biashara	Not Applicable	3000	Hapana	Hapana	Iliyosagwa	0:30	Hapana	Not Applicable	0	0:15	Hapana	Not Applicable	Katika jamii	Afya ya mtoto;Vyakula kwa mtoto;	Ndiyo	Ndiyo	Hapana	Hapana	Hapana	Not applicable	Not Applicable	Not Applicable	Not Applicable	Not Applicable	Ndiyo	Napenda sana	Not Applicable
369	2022-09-30 10:51:08	2022-09-30 10:57:13	anonymous	101	2	ME	mama	2022-03-07	Secondary	Mama	5	Currently married	>25yrs	Watatu na zaidi	Hapana	Mama	Mama	Zege/saruji	Mabati	Bomba la maji (dawa)	Choo cha kuflashi	Umeajiajiri/biashara	Not Applicable	5000	Hapana	Hapana	Iliyosagwa	0:30	Hapana	Not Applicable	0	0:30	Hapana	Not Applicable	Katika jamii	Afya ya mtoto;Vyakula kwa mtoto;Ujuzi kama mzazi/mlezi;	Hapana	Ndiyo	Sijui	Hapana	Hapana	Not applicable	Not Applicable	Not Applicable	Not Applicable	Not Applicable	Hapana	Not Applicable	Not Applicable
370	2022-09-30 10:58:33	2022-09-30 11:15:01	anonymous	102	4	ME	bibi	2022-03-04	Primary	Bibi	5	Widow/widower	>25yrs	Watatu na zaidi	Hapana	Bibi	Bibi	Zege/saruji	Matofali ya kuchoma	Chemichemi	Choo cha kuflashi	Kilimo/Ufugaji	Kati ya miezi 3 mpaka 9	20000	Hapana	Hapana	Iliyosagwa	0:05	Hapana	Not Applicable	0	0:05	Hapana	Not Applicable	Katika jamii	Vyakula kwa mtoto;	Ndiyo	Ndiyo	Ndiyo	Ndiyo	Ndiyo	Napenda kiasi	Baada ya chakula	Not Applicable	Iko sawa tu	Vidonge	Ndiyo	Napenda kiasi	Baada ya chakula
[truncated: 16 more columns]
